# Supplementary material for: Expression of Concern: Prognostic value of baseline, interim and end-of-treatment 18F-FDG PET/CT parameters in extranodal natural killer/T-cell lymphoma: A meta-analysis
Source: PLoS One. 2023 Oct 11;18(10):e0292986. doi: 10.1371/journal.pone.0292986 (PMC10566707; doi:10.1371/journal.pone.0292986)
Supplement: S1 File — (RM5) [file pone.0292986.s001.rm5]

<?xml version="1.0" encoding="ISO-8859-1" standalone="no"?>
<COCHRANE_REVIEW DESCRIPTION="" DOI="" GROUP_ID="" ID="475517101115202768" MERGED_FROM="" MODIFIED="2018-01-24 22:59:03 +0800" MODIFIED_BY="[Empty name]" REVIEW_NO="" REVMAN_SUB_VERSION="5.3.5 " REVMAN_VERSION="5" SPLIT_FROM="" STAGE="R" STATUS="A" TYPE="INTERVENTION" VERSION_NO="0.0">
<COVER_SHEET MODIFIED="2017-10-11 15:20:27 +0800" MODIFIED_BY="[Empty name]">
<TITLE MODIFIED="2017-10-11 15:20:27 +0800" MODIFIED_BY="[Empty name]">[Use if title does not fit any of the formats above]</TITLE>
<CONTACT>
<PERSON ID="????" ROLE="UNKNOWN">
<PREFIX/>
<FIRST_NAME/>
<MIDDLE_INITIALS/>
<LAST_NAME/>
<SUFFIX/>
<POSITION/>
<EMAIL_1/>
<EMAIL_2/>
<URL/>
<MOBILE_PHONE/>
<ADDRESS>
<DEPARTMENT/>
<ORGANISATION/>
<ADDRESS_1/>
<ADDRESS_2/>
<CITY/>
<ZIP/>
<REGION/>
<COUNTRY CODE="NONE">Other</COUNTRY>
<PHONE_1/>
<PHONE_2/>
<FAX_1/>
<FAX_2/>
</ADDRESS>
<FOOTNOTE/>
</PERSON>
</CONTACT>
<CREATORS>
<PERSON ID="????" ROLE="AUTHOR">
<PREFIX/>
<FIRST_NAME/>
<MIDDLE_INITIALS/>
<LAST_NAME/>
<SUFFIX/>
<POSITION/>
<EMAIL_1/>
<EMAIL_2/>
<URL/>
<MOBILE_PHONE/>
<ADDRESS>
<DEPARTMENT/>
<ORGANISATION/>
<ADDRESS_1/>
<ADDRESS_2/>
<CITY/>
<ZIP/>
<REGION/>
<COUNTRY CODE="NONE">Other</COUNTRY>
<PHONE_1/>
<PHONE_2/>
<FAX_1/>
<FAX_2/>
</ADDRESS>
<FOOTNOTE/>
</PERSON>
</CREATORS>
<DATES>
<UP_TO_DATE>
<DATE DAY="" MONTH="" YEAR=""/>
</UP_TO_DATE>
<LAST_SEARCH>
<DATE DAY="" MONTH="" YEAR=""/>
</LAST_SEARCH>
<NEXT_STAGE>
<DATE DAY="" MONTH="" YEAR=""/>
</NEXT_STAGE>
<PROTOCOL_PUBLISHED ISSUE="" YEAR=""/>
<REVIEW_PUBLISHED ISSUE="" YEAR=""/>
<LAST_CITATION_ISSUE ISSUE="" YEAR=""/>
</DATES>
<WHATS_NEW/>
<HISTORY/>
<SOURCES_OF_SUPPORT>
<INTERNAL_SOURCES/>
<EXTERNAL_SOURCES/>
</SOURCES_OF_SUPPORT>
<MESH_TERMS VERIFIED="NO"/>
<KEYWORDS/>
</COVER_SHEET>
<MAIN_TEXT>
<SUMMARY>
<TITLE>[Summary title]</TITLE>
<SUMMARY_BODY>
<P>[Summary text]</P>
</SUMMARY_BODY>
</SUMMARY>
<ABSTRACT>
<ABS_BACKGROUND/>
<ABS_OBJECTIVES/>
<ABS_SEARCH_STRATEGY/>
<ABS_SELECTION_CRITERIA/>
<ABS_DATA_COLLECTION/>
<ABS_RESULTS/>
<ABS_CONCLUSIONS/>
</ABSTRACT>
<BODY>
<BACKGROUND>
<CONDITION/>
<INTERVENTION/>
<THEORY/>
<IMPORTANCE/>
</BACKGROUND>
<OBJECTIVES/>
<METHODS>
<SELECTION_CRITERIA>
<CRIT_STUDIES/>
<CRIT_PARTICIPANTS/>
<CRIT_INTERVENTIONS/>
<CRIT_OUTCOMES>
<CRIT_OUTCOMES_PRIMARY/>
<CRIT_OUTCOMES_SECONDARY/>
</CRIT_OUTCOMES>
</SELECTION_CRITERIA>
<SEARCH_METHODS>
<ELECTRONIC_SEARCHES/>
<OTHER_SEARCHES/>
</SEARCH_METHODS>
<DATA_COLLECTION>
<STUDY_SELECTION/>
<DATA_EXTRACTION/>
<QUALITY_ASSESSMENT/>
<EFFECT_MEASURES/>
<UNIT_OF_ANALYSIS/>
<MISSING_DATA/>
<HETEROGENEITY_ASSESSMENT/>
<BIAS_ASSESSMENT/>
<DATA_SYNTHESIS/>
<SUBGROUP_ANALYSIS/>
<SENSITIVITY_ANALYSIS/>
</DATA_COLLECTION>
</METHODS>
<RESULTS>
<STUDY_DESCRIPTION>
<SEARCH_RESULTS/>
<INCLUDED_STUDIES_DESCR/>
<EXCLUDED_STUDIES_DESCR/>
</STUDY_DESCRIPTION>
<STUDY_QUALITY>
<ALLOCATION/>
<BLINDING/>
<EXCLUSIONS/>
<SELECTIVE_REPORTING/>
<OTHER_BIAS_SOURCES/>
</STUDY_QUALITY>
<INTERVENTION_EFFECTS/>
</RESULTS>
<DISCUSSION>
<SUMMARY_OF_RESULTS/>
<APPLICABILITY_OF_FINDINGS/>
<QUALITY_OF_EVIDENCE/>
<POTENTIAL_BIASES/>
<AGREEMENT/>
</DISCUSSION>
<CONCLUSIONS>
<IMPLICATIONS_PRACTICE/>
<IMPLICATIONS_RESEARCH/>
</CONCLUSIONS>
</BODY>
<ACKNOWLEDGEMENTS/>
<CONFLICT_OF_INTEREST/>
<CONTRIBUTIONS/>
<PRO_REV_DIFF/>
<PUBLIC_NOTES/>
</MAIN_TEXT>
<STUDIES_AND_REFERENCES MODIFIED="2018-01-24 22:53:57 +0800" MODIFIED_BY="[Empty name]">
<STUDIES MODIFIED="2018-01-24 22:53:57 +0800" MODIFIED_BY="[Empty name]">
<INCLUDED_STUDIES MODIFIED="2018-01-24 22:53:57 +0800" MODIFIED_BY="[Empty name]">
<STUDY DATA_SOURCE="PUB" ID="STD-Bai-et-al._x0028_2013_x0029_" MODIFIED="2017-10-11 15:46:26 +0800" MODIFIED_BY="[Empty name]" NAME="Bai et al.(2013)" YEAR="">
<REFERENCE PRIMARY="NO" TYPE="JOURNAL_ARTICLE">
<IDENTIFIERS/>
</REFERENCE>
<IDENTIFIERS/>
</STUDY>
<STUDY DATA_SOURCE="PUB" ID="STD-Chang-et-al._x0028_2017_x0029_" MODIFIED="2017-10-11 15:22:34 +0800" MODIFIED_BY="[Empty name]" NAME="Chang et al.(2017)" YEAR="2017">
<REFERENCE PRIMARY="NO" TYPE="JOURNAL_ARTICLE">
<IDENTIFIERS/>
</REFERENCE>
<IDENTIFIERS MODIFIED="2017-10-11 15:22:23 +0800" MODIFIED_BY="[Empty name]">
<IDENTIFIER MODIFIED="2017-10-11 15:22:23 +0800" MODIFIED_BY="[Empty name]" TYPE="OTHER" VALUE=""/>
</IDENTIFIERS>
</STUDY>
<STUDY DATA_SOURCE="PUB" ID="STD-Jiang-et-al._x0028_2015_x0029_" MODIFIED="2017-10-11 15:23:03 +0800" MODIFIED_BY="[Empty name]" NAME="Jiang et al.(2015)" YEAR="2015">
<REFERENCE PRIMARY="NO" TYPE="JOURNAL_ARTICLE">
<IDENTIFIERS/>
</REFERENCE>
<IDENTIFIERS/>
</STUDY>
<STUDY DATA_SOURCE="PUB" ID="STD-Jiang-et-al._x0028_2017_x0029_" MODIFIED="2017-10-11 21:55:38 +0800" MODIFIED_BY="[Empty name]" NAME="Jiang et al.(2017)" YEAR="2017">
<REFERENCE PRIMARY="NO" TYPE="JOURNAL_ARTICLE">
<IDENTIFIERS/>
</REFERENCE>
<IDENTIFIERS/>
</STUDY>
<STUDY DATA_SOURCE="PUB" ID="STD-Kim-et-al._x0028_2013_x0029_" MODIFIED="2017-10-11 16:11:59 +0800" MODIFIED_BY="[Empty name]" NAME="Kim et al.(2013)" YEAR="2013">
<REFERENCE PRIMARY="NO" TYPE="JOURNAL_ARTICLE">
<IDENTIFIERS/>
</REFERENCE>
<IDENTIFIERS/>
</STUDY>
<STUDY DATA_SOURCE="PUB" ID="STD-Kim-et-al._x0028_2015_x0029_" MODIFIED="2017-10-11 21:56:36 +0800" MODIFIED_BY="[Empty name]" NAME="Kim et al.(2015)" YEAR="2015">
<REFERENCE PRIMARY="NO" TYPE="JOURNAL_ARTICLE">
<IDENTIFIERS/>
</REFERENCE>
<IDENTIFIERS/>
</STUDY>
<STUDY DATA_SOURCE="PUB" ID="STD-Liang-et-al._x0028_2016_x0029_" MODIFIED="2018-01-24 22:53:57 +0800" MODIFIED_BY="[Empty name]" NAME="Liang et al.(2016)" YEAR="2017">
<REFERENCE PRIMARY="NO" TYPE="JOURNAL_ARTICLE">
<IDENTIFIERS/>
</REFERENCE>
<IDENTIFIERS/>
</STUDY>
<STUDY DATA_SOURCE="PUB" ID="STD-Lim-et-al._x0028_2016_x0029_" MODIFIED="2017-10-11 21:43:36 +0800" MODIFIED_BY="[Empty name]" NAME="Lim et al.(2016)" YEAR="2016">
<REFERENCE PRIMARY="NO" TYPE="JOURNAL_ARTICLE">
<IDENTIFIERS/>
</REFERENCE>
<IDENTIFIERS/>
</STUDY>
<STUDY DATA_SOURCE="PUB" ID="STD-Song-et-al._x0028_2013_x0029_" MODIFIED="2017-10-11 18:22:01 +0800" MODIFIED_BY="[Empty name]" NAME="Song et al.(2013)" YEAR="2013">
<REFERENCE PRIMARY="NO" TYPE="JOURNAL_ARTICLE">
<IDENTIFIERS/>
</REFERENCE>
<IDENTIFIERS/>
</STUDY>
</INCLUDED_STUDIES>
<EXCLUDED_STUDIES/>
<AWAITING_STUDIES/>
<ONGOING_STUDIES/>
</STUDIES>
<OTHER_REFERENCES>
<ADDITIONAL_REFERENCES/>
<OTHER_VERSIONS_REFERENCES/>
<PENDING_REFERENCES/>
</OTHER_REFERENCES>
</STUDIES_AND_REFERENCES>
<CHARACTERISTICS_OF_STUDIES MODIFIED="2017-10-11 21:56:36 +0800" MODIFIED_BY="[Empty name]">
<CHARACTERISTICS_OF_INCLUDED_STUDIES MODIFIED="2017-10-11 21:56:36 +0800" MODIFIED_BY="[Empty name]" SORT_BY="STUDY" USER_DEF_1_ENABLED="NO" USER_DEF_2_ENABLED="NO" USER_DEF_3_ENABLED="NO">
<INCLUDED_CHAR STUDY_ID="STD-Bai-et-al._x0028_2013_x0029_">
<CHAR_METHODS/>
<CHAR_PARTICIPANTS/>
<CHAR_INTERVENTIONS/>
<CHAR_OUTCOMES/>
<CHAR_NOTES/>
</INCLUDED_CHAR>
<INCLUDED_CHAR STUDY_ID="STD-Chang-et-al._x0028_2017_x0029_">
<CHAR_METHODS/>
<CHAR_PARTICIPANTS/>
<CHAR_INTERVENTIONS/>
<CHAR_OUTCOMES/>
<CHAR_NOTES/>
</INCLUDED_CHAR>
<INCLUDED_CHAR STUDY_ID="STD-Jiang-et-al._x0028_2015_x0029_">
<CHAR_METHODS/>
<CHAR_PARTICIPANTS/>
<CHAR_INTERVENTIONS/>
<CHAR_OUTCOMES/>
<CHAR_NOTES/>
</INCLUDED_CHAR>
<INCLUDED_CHAR STUDY_ID="STD-Jiang-et-al._x0028_2017_x0029_">
<CHAR_METHODS/>
<CHAR_PARTICIPANTS/>
<CHAR_INTERVENTIONS/>
<CHAR_OUTCOMES/>
<CHAR_NOTES/>
</INCLUDED_CHAR>
<INCLUDED_CHAR STUDY_ID="STD-Kim-et-al._x0028_2013_x0029_">
<CHAR_METHODS/>
<CHAR_PARTICIPANTS/>
<CHAR_INTERVENTIONS/>
<CHAR_OUTCOMES/>
<CHAR_NOTES/>
</INCLUDED_CHAR>
<INCLUDED_CHAR STUDY_ID="STD-Kim-et-al._x0028_2015_x0029_">
<CHAR_METHODS/>
<CHAR_PARTICIPANTS/>
<CHAR_INTERVENTIONS/>
<CHAR_OUTCOMES/>
<CHAR_NOTES/>
</INCLUDED_CHAR>
<INCLUDED_CHAR STUDY_ID="STD-Liang-et-al._x0028_2016_x0029_">
<CHAR_METHODS/>
<CHAR_PARTICIPANTS/>
<CHAR_INTERVENTIONS/>
<CHAR_OUTCOMES/>
<CHAR_NOTES/>
</INCLUDED_CHAR>
<INCLUDED_CHAR STUDY_ID="STD-Lim-et-al._x0028_2016_x0029_">
<CHAR_METHODS/>
<CHAR_PARTICIPANTS/>
<CHAR_INTERVENTIONS/>
<CHAR_OUTCOMES/>
<CHAR_NOTES/>
</INCLUDED_CHAR>
<INCLUDED_CHAR STUDY_ID="STD-Song-et-al._x0028_2013_x0029_">
<CHAR_METHODS/>
<CHAR_PARTICIPANTS/>
<CHAR_INTERVENTIONS/>
<CHAR_OUTCOMES/>
<CHAR_NOTES/>
</INCLUDED_CHAR>
<FOOTNOTES/>
</CHARACTERISTICS_OF_INCLUDED_STUDIES>
<CHARACTERISTICS_OF_EXCLUDED_STUDIES SORT_BY="STUDY">
<FOOTNOTES/>
</CHARACTERISTICS_OF_EXCLUDED_STUDIES>
<CHARACTERISTICS_OF_AWAITING_STUDIES SORT_BY="STUDY" USER_DEF_1_ENABLED="NO" USER_DEF_2_ENABLED="NO" USER_DEF_3_ENABLED="NO">
<FOOTNOTES/>
</CHARACTERISTICS_OF_AWAITING_STUDIES>
<CHARACTERISTICS_OF_ONGOING_STUDIES SORT_BY="STUDY" USER_DEF_1_ENABLED="NO" USER_DEF_2_ENABLED="NO" USER_DEF_3_ENABLED="NO">
<FOOTNOTES/>
</CHARACTERISTICS_OF_ONGOING_STUDIES>
</CHARACTERISTICS_OF_STUDIES>
<QUALITY_ITEMS MODIFIED="2017-10-11 21:56:36 +0800" MODIFIED_BY="[Empty name]">
<QUALITY_ITEM CORE_ITEM="YES" ID="QIT-01" LEVEL="STUDY" MODIFIED="2017-10-11 21:56:36 +0800" MODIFIED_BY="[Empty name]" NO="1">
<NAME>Random sequence generation (selection bias)</NAME>
<DESCRIPTION>
<P>Selection bias (biased allocation to interventions) due to inadequate generation of a randomised sequence</P>
</DESCRIPTION>
<QUALITY_ITEM_DATA>
<QUALITY_ITEM_DATA_ENTRY RESULT="UNKNOWN" STUDY_ID="STD-Bai-et-al._x0028_2013_x0029_">
<DESCRIPTION/>
</QUALITY_ITEM_DATA_ENTRY>
<QUALITY_ITEM_DATA_ENTRY RESULT="UNKNOWN" STUDY_ID="STD-Chang-et-al._x0028_2017_x0029_">
<DESCRIPTION/>
</QUALITY_ITEM_DATA_ENTRY>
<QUALITY_ITEM_DATA_ENTRY RESULT="UNKNOWN" STUDY_ID="STD-Jiang-et-al._x0028_2015_x0029_">
<DESCRIPTION/>
</QUALITY_ITEM_DATA_ENTRY>
<QUALITY_ITEM_DATA_ENTRY RESULT="UNKNOWN" STUDY_ID="STD-Jiang-et-al._x0028_2017_x0029_">
<DESCRIPTION/>
</QUALITY_ITEM_DATA_ENTRY>
<QUALITY_ITEM_DATA_ENTRY RESULT="UNKNOWN" STUDY_ID="STD-Kim-et-al._x0028_2013_x0029_">
<DESCRIPTION/>
</QUALITY_ITEM_DATA_ENTRY>
<QUALITY_ITEM_DATA_ENTRY RESULT="UNKNOWN" STUDY_ID="STD-Kim-et-al._x0028_2015_x0029_">
<DESCRIPTION/>
</QUALITY_ITEM_DATA_ENTRY>
<QUALITY_ITEM_DATA_ENTRY RESULT="UNKNOWN" STUDY_ID="STD-Liang-et-al._x0028_2016_x0029_">
<DESCRIPTION/>
</QUALITY_ITEM_DATA_ENTRY>
<QUALITY_ITEM_DATA_ENTRY RESULT="UNKNOWN" STUDY_ID="STD-Lim-et-al._x0028_2016_x0029_">
<DESCRIPTION/>
</QUALITY_ITEM_DATA_ENTRY>
<QUALITY_ITEM_DATA_ENTRY RESULT="UNKNOWN" STUDY_ID="STD-Song-et-al._x0028_2013_x0029_">
<DESCRIPTION/>
</QUALITY_ITEM_DATA_ENTRY>
</QUALITY_ITEM_DATA>
</QUALITY_ITEM>
<QUALITY_ITEM CORE_ITEM="YES" ID="QIT-02" LEVEL="STUDY" MODIFIED="2017-10-11 21:56:36 +0800" MODIFIED_BY="[Empty name]" NO="2">
<NAME>Allocation concealment (selection bias)</NAME>
<DESCRIPTION>
<P>Selection bias (biased allocation to interventions) due to inadequate concealment of allocations prior to assignment</P>
</DESCRIPTION>
<QUALITY_ITEM_DATA>
<QUALITY_ITEM_DATA_ENTRY RESULT="UNKNOWN" STUDY_ID="STD-Bai-et-al._x0028_2013_x0029_">
<DESCRIPTION/>
</QUALITY_ITEM_DATA_ENTRY>
<QUALITY_ITEM_DATA_ENTRY RESULT="UNKNOWN" STUDY_ID="STD-Chang-et-al._x0028_2017_x0029_">
<DESCRIPTION/>
</QUALITY_ITEM_DATA_ENTRY>
<QUALITY_ITEM_DATA_ENTRY RESULT="UNKNOWN" STUDY_ID="STD-Jiang-et-al._x0028_2015_x0029_">
<DESCRIPTION/>
</QUALITY_ITEM_DATA_ENTRY>
<QUALITY_ITEM_DATA_ENTRY RESULT="UNKNOWN" STUDY_ID="STD-Jiang-et-al._x0028_2017_x0029_">
<DESCRIPTION/>
</QUALITY_ITEM_DATA_ENTRY>
<QUALITY_ITEM_DATA_ENTRY RESULT="UNKNOWN" STUDY_ID="STD-Kim-et-al._x0028_2013_x0029_">
<DESCRIPTION/>
</QUALITY_ITEM_DATA_ENTRY>
<QUALITY_ITEM_DATA_ENTRY RESULT="UNKNOWN" STUDY_ID="STD-Kim-et-al._x0028_2015_x0029_">
<DESCRIPTION/>
</QUALITY_ITEM_DATA_ENTRY>
<QUALITY_ITEM_DATA_ENTRY RESULT="UNKNOWN" STUDY_ID="STD-Liang-et-al._x0028_2016_x0029_">
<DESCRIPTION/>
</QUALITY_ITEM_DATA_ENTRY>
<QUALITY_ITEM_DATA_ENTRY RESULT="UNKNOWN" STUDY_ID="STD-Lim-et-al._x0028_2016_x0029_">
<DESCRIPTION/>
</QUALITY_ITEM_DATA_ENTRY>
<QUALITY_ITEM_DATA_ENTRY RESULT="UNKNOWN" STUDY_ID="STD-Song-et-al._x0028_2013_x0029_">
<DESCRIPTION/>
</QUALITY_ITEM_DATA_ENTRY>
</QUALITY_ITEM_DATA>
</QUALITY_ITEM>
<QUALITY_ITEM CORE_ITEM="YES" ID="QIT-03" LEVEL="GROUP" MODIFIED="2017-10-11 21:56:36 +0800" MODIFIED_BY="[Empty name]" NO="3">
<NAME>Blinding of participants and personnel (performance bias)</NAME>
<DESCRIPTION>
<P>Performance bias due to knowledge of the allocated interventions by participants and personnel during the study</P>
</DESCRIPTION>
<QUALITY_ITEM_DATA_ENTRY_GROUP ID="QIG-03.01" NO="1">
<NAME>All outcomes</NAME>
</QUALITY_ITEM_DATA_ENTRY_GROUP>
<QUALITY_ITEM_DATA>
<QUALITY_ITEM_DATA_ENTRY GROUP_ID="QIG-03.01" RESULT="UNKNOWN" STUDY_ID="STD-Bai-et-al._x0028_2013_x0029_">
<DESCRIPTION/>
</QUALITY_ITEM_DATA_ENTRY>
<QUALITY_ITEM_DATA_ENTRY GROUP_ID="QIG-03.01" RESULT="UNKNOWN" STUDY_ID="STD-Chang-et-al._x0028_2017_x0029_">
<DESCRIPTION/>
</QUALITY_ITEM_DATA_ENTRY>
<QUALITY_ITEM_DATA_ENTRY GROUP_ID="QIG-03.01" RESULT="UNKNOWN" STUDY_ID="STD-Jiang-et-al._x0028_2015_x0029_">
<DESCRIPTION/>
</QUALITY_ITEM_DATA_ENTRY>
<QUALITY_ITEM_DATA_ENTRY GROUP_ID="QIG-03.01" RESULT="UNKNOWN" STUDY_ID="STD-Jiang-et-al._x0028_2017_x0029_">
<DESCRIPTION/>
</QUALITY_ITEM_DATA_ENTRY>
<QUALITY_ITEM_DATA_ENTRY GROUP_ID="QIG-03.01" RESULT="UNKNOWN" STUDY_ID="STD-Kim-et-al._x0028_2013_x0029_">
<DESCRIPTION/>
</QUALITY_ITEM_DATA_ENTRY>
<QUALITY_ITEM_DATA_ENTRY GROUP_ID="QIG-03.01" RESULT="UNKNOWN" STUDY_ID="STD-Kim-et-al._x0028_2015_x0029_">
<DESCRIPTION/>
</QUALITY_ITEM_DATA_ENTRY>
<QUALITY_ITEM_DATA_ENTRY GROUP_ID="QIG-03.01" RESULT="UNKNOWN" STUDY_ID="STD-Liang-et-al._x0028_2016_x0029_">
<DESCRIPTION/>
</QUALITY_ITEM_DATA_ENTRY>
<QUALITY_ITEM_DATA_ENTRY GROUP_ID="QIG-03.01" RESULT="UNKNOWN" STUDY_ID="STD-Lim-et-al._x0028_2016_x0029_">
<DESCRIPTION/>
</QUALITY_ITEM_DATA_ENTRY>
<QUALITY_ITEM_DATA_ENTRY GROUP_ID="QIG-03.01" RESULT="UNKNOWN" STUDY_ID="STD-Song-et-al._x0028_2013_x0029_">
<DESCRIPTION/>
</QUALITY_ITEM_DATA_ENTRY>
</QUALITY_ITEM_DATA>
</QUALITY_ITEM>
<QUALITY_ITEM CORE_ITEM="YES" ID="QIT-04" LEVEL="GROUP" MODIFIED="2017-10-11 21:56:36 +0800" MODIFIED_BY="[Empty name]" NO="4">
<NAME>Blinding of outcome assessment (detection bias)</NAME>
<DESCRIPTION>
<P>Detection bias due to knowledge of the allocated interventions by outcome assessors</P>
</DESCRIPTION>
<QUALITY_ITEM_DATA_ENTRY_GROUP ID="QIG-04.01" NO="1">
<NAME>All outcomes</NAME>
</QUALITY_ITEM_DATA_ENTRY_GROUP>
<QUALITY_ITEM_DATA>
<QUALITY_ITEM_DATA_ENTRY GROUP_ID="QIG-04.01" RESULT="UNKNOWN" STUDY_ID="STD-Bai-et-al._x0028_2013_x0029_">
<DESCRIPTION/>
</QUALITY_ITEM_DATA_ENTRY>
<QUALITY_ITEM_DATA_ENTRY GROUP_ID="QIG-04.01" RESULT="UNKNOWN" STUDY_ID="STD-Chang-et-al._x0028_2017_x0029_">
<DESCRIPTION/>
</QUALITY_ITEM_DATA_ENTRY>
<QUALITY_ITEM_DATA_ENTRY GROUP_ID="QIG-04.01" RESULT="UNKNOWN" STUDY_ID="STD-Jiang-et-al._x0028_2015_x0029_">
<DESCRIPTION/>
</QUALITY_ITEM_DATA_ENTRY>
<QUALITY_ITEM_DATA_ENTRY GROUP_ID="QIG-04.01" RESULT="UNKNOWN" STUDY_ID="STD-Jiang-et-al._x0028_2017_x0029_">
<DESCRIPTION/>
</QUALITY_ITEM_DATA_ENTRY>
<QUALITY_ITEM_DATA_ENTRY GROUP_ID="QIG-04.01" RESULT="UNKNOWN" STUDY_ID="STD-Kim-et-al._x0028_2013_x0029_">
<DESCRIPTION/>
</QUALITY_ITEM_DATA_ENTRY>
<QUALITY_ITEM_DATA_ENTRY GROUP_ID="QIG-04.01" RESULT="UNKNOWN" STUDY_ID="STD-Kim-et-al._x0028_2015_x0029_">
<DESCRIPTION/>
</QUALITY_ITEM_DATA_ENTRY>
<QUALITY_ITEM_DATA_ENTRY GROUP_ID="QIG-04.01" RESULT="UNKNOWN" STUDY_ID="STD-Liang-et-al._x0028_2016_x0029_">
<DESCRIPTION/>
</QUALITY_ITEM_DATA_ENTRY>
<QUALITY_ITEM_DATA_ENTRY GROUP_ID="QIG-04.01" RESULT="UNKNOWN" STUDY_ID="STD-Lim-et-al._x0028_2016_x0029_">
<DESCRIPTION/>
</QUALITY_ITEM_DATA_ENTRY>
<QUALITY_ITEM_DATA_ENTRY GROUP_ID="QIG-04.01" RESULT="UNKNOWN" STUDY_ID="STD-Song-et-al._x0028_2013_x0029_">
<DESCRIPTION/>
</QUALITY_ITEM_DATA_ENTRY>
</QUALITY_ITEM_DATA>
</QUALITY_ITEM>
<QUALITY_ITEM CORE_ITEM="YES" ID="QIT-05" LEVEL="GROUP" MODIFIED="2017-10-11 21:56:36 +0800" MODIFIED_BY="[Empty name]" NO="5">
<NAME>Incomplete outcome data (attrition bias)</NAME>
<DESCRIPTION>
<P>Attrition bias due to amount, nature or handling of incomplete outcome data</P>
</DESCRIPTION>
<QUALITY_ITEM_DATA_ENTRY_GROUP ID="QIG-05.01" NO="1">
<NAME>All outcomes</NAME>
</QUALITY_ITEM_DATA_ENTRY_GROUP>
<QUALITY_ITEM_DATA>
<QUALITY_ITEM_DATA_ENTRY GROUP_ID="QIG-05.01" RESULT="UNKNOWN" STUDY_ID="STD-Bai-et-al._x0028_2013_x0029_">
<DESCRIPTION/>
</QUALITY_ITEM_DATA_ENTRY>
<QUALITY_ITEM_DATA_ENTRY GROUP_ID="QIG-05.01" RESULT="UNKNOWN" STUDY_ID="STD-Chang-et-al._x0028_2017_x0029_">
<DESCRIPTION/>
</QUALITY_ITEM_DATA_ENTRY>
<QUALITY_ITEM_DATA_ENTRY GROUP_ID="QIG-05.01" RESULT="UNKNOWN" STUDY_ID="STD-Jiang-et-al._x0028_2015_x0029_">
<DESCRIPTION/>
</QUALITY_ITEM_DATA_ENTRY>
<QUALITY_ITEM_DATA_ENTRY GROUP_ID="QIG-05.01" RESULT="UNKNOWN" STUDY_ID="STD-Jiang-et-al._x0028_2017_x0029_">
<DESCRIPTION/>
</QUALITY_ITEM_DATA_ENTRY>
<QUALITY_ITEM_DATA_ENTRY GROUP_ID="QIG-05.01" RESULT="UNKNOWN" STUDY_ID="STD-Kim-et-al._x0028_2013_x0029_">
<DESCRIPTION/>
</QUALITY_ITEM_DATA_ENTRY>
<QUALITY_ITEM_DATA_ENTRY GROUP_ID="QIG-05.01" RESULT="UNKNOWN" STUDY_ID="STD-Kim-et-al._x0028_2015_x0029_">
<DESCRIPTION/>
</QUALITY_ITEM_DATA_ENTRY>
<QUALITY_ITEM_DATA_ENTRY GROUP_ID="QIG-05.01" RESULT="UNKNOWN" STUDY_ID="STD-Liang-et-al._x0028_2016_x0029_">
<DESCRIPTION/>
</QUALITY_ITEM_DATA_ENTRY>
<QUALITY_ITEM_DATA_ENTRY GROUP_ID="QIG-05.01" RESULT="UNKNOWN" STUDY_ID="STD-Lim-et-al._x0028_2016_x0029_">
<DESCRIPTION/>
</QUALITY_ITEM_DATA_ENTRY>
<QUALITY_ITEM_DATA_ENTRY GROUP_ID="QIG-05.01" RESULT="UNKNOWN" STUDY_ID="STD-Song-et-al._x0028_2013_x0029_">
<DESCRIPTION/>
</QUALITY_ITEM_DATA_ENTRY>
</QUALITY_ITEM_DATA>
</QUALITY_ITEM>
<QUALITY_ITEM CORE_ITEM="YES" ID="QIT-06" LEVEL="STUDY" MODIFIED="2017-10-11 21:56:36 +0800" MODIFIED_BY="[Empty name]" NO="6">
<NAME>Selective reporting (reporting bias)</NAME>
<DESCRIPTION>
<P>Reporting bias due to selective outcome reporting</P>
</DESCRIPTION>
<QUALITY_ITEM_DATA>
<QUALITY_ITEM_DATA_ENTRY RESULT="UNKNOWN" STUDY_ID="STD-Bai-et-al._x0028_2013_x0029_">
<DESCRIPTION/>
</QUALITY_ITEM_DATA_ENTRY>
<QUALITY_ITEM_DATA_ENTRY RESULT="UNKNOWN" STUDY_ID="STD-Chang-et-al._x0028_2017_x0029_">
<DESCRIPTION/>
</QUALITY_ITEM_DATA_ENTRY>
<QUALITY_ITEM_DATA_ENTRY RESULT="UNKNOWN" STUDY_ID="STD-Jiang-et-al._x0028_2015_x0029_">
<DESCRIPTION/>
</QUALITY_ITEM_DATA_ENTRY>
<QUALITY_ITEM_DATA_ENTRY RESULT="UNKNOWN" STUDY_ID="STD-Jiang-et-al._x0028_2017_x0029_">
<DESCRIPTION/>
</QUALITY_ITEM_DATA_ENTRY>
<QUALITY_ITEM_DATA_ENTRY RESULT="UNKNOWN" STUDY_ID="STD-Kim-et-al._x0028_2013_x0029_">
<DESCRIPTION/>
</QUALITY_ITEM_DATA_ENTRY>
<QUALITY_ITEM_DATA_ENTRY RESULT="UNKNOWN" STUDY_ID="STD-Kim-et-al._x0028_2015_x0029_">
<DESCRIPTION/>
</QUALITY_ITEM_DATA_ENTRY>
<QUALITY_ITEM_DATA_ENTRY RESULT="UNKNOWN" STUDY_ID="STD-Liang-et-al._x0028_2016_x0029_">
<DESCRIPTION/>
</QUALITY_ITEM_DATA_ENTRY>
<QUALITY_ITEM_DATA_ENTRY RESULT="UNKNOWN" STUDY_ID="STD-Lim-et-al._x0028_2016_x0029_">
<DESCRIPTION/>
</QUALITY_ITEM_DATA_ENTRY>
<QUALITY_ITEM_DATA_ENTRY RESULT="UNKNOWN" STUDY_ID="STD-Song-et-al._x0028_2013_x0029_">
<DESCRIPTION/>
</QUALITY_ITEM_DATA_ENTRY>
</QUALITY_ITEM_DATA>
</QUALITY_ITEM>
<QUALITY_ITEM CORE_ITEM="YES" ID="QIT-07" LEVEL="STUDY" MODIFIED="2017-10-11 21:56:36 +0800" MODIFIED_BY="[Empty name]" NO="7">
<NAME>Other bias</NAME>
<DESCRIPTION>
<P>Bias due to problems not covered elsewhere in the table</P>
</DESCRIPTION>
<QUALITY_ITEM_DATA>
<QUALITY_ITEM_DATA_ENTRY RESULT="UNKNOWN" STUDY_ID="STD-Bai-et-al._x0028_2013_x0029_">
<DESCRIPTION/>
</QUALITY_ITEM_DATA_ENTRY>
<QUALITY_ITEM_DATA_ENTRY RESULT="UNKNOWN" STUDY_ID="STD-Chang-et-al._x0028_2017_x0029_">
<DESCRIPTION/>
</QUALITY_ITEM_DATA_ENTRY>
<QUALITY_ITEM_DATA_ENTRY RESULT="UNKNOWN" STUDY_ID="STD-Jiang-et-al._x0028_2015_x0029_">
<DESCRIPTION/>
</QUALITY_ITEM_DATA_ENTRY>
<QUALITY_ITEM_DATA_ENTRY RESULT="UNKNOWN" STUDY_ID="STD-Jiang-et-al._x0028_2017_x0029_">
<DESCRIPTION/>
</QUALITY_ITEM_DATA_ENTRY>
<QUALITY_ITEM_DATA_ENTRY RESULT="UNKNOWN" STUDY_ID="STD-Kim-et-al._x0028_2013_x0029_">
<DESCRIPTION/>
</QUALITY_ITEM_DATA_ENTRY>
<QUALITY_ITEM_DATA_ENTRY RESULT="UNKNOWN" STUDY_ID="STD-Kim-et-al._x0028_2015_x0029_">
<DESCRIPTION/>
</QUALITY_ITEM_DATA_ENTRY>
<QUALITY_ITEM_DATA_ENTRY RESULT="UNKNOWN" STUDY_ID="STD-Liang-et-al._x0028_2016_x0029_">
<DESCRIPTION/>
</QUALITY_ITEM_DATA_ENTRY>
<QUALITY_ITEM_DATA_ENTRY RESULT="UNKNOWN" STUDY_ID="STD-Lim-et-al._x0028_2016_x0029_">
<DESCRIPTION/>
</QUALITY_ITEM_DATA_ENTRY>
<QUALITY_ITEM_DATA_ENTRY RESULT="UNKNOWN" STUDY_ID="STD-Song-et-al._x0028_2013_x0029_">
<DESCRIPTION/>
</QUALITY_ITEM_DATA_ENTRY>
</QUALITY_ITEM_DATA>
</QUALITY_ITEM>
</QUALITY_ITEMS>
<SOF_TABLES/>
<ADDITIONAL_TABLES/>
<ANALYSES_AND_DATA CALCULATED_DATA="YES" MODIFIED="2018-01-24 22:59:02 +0800" MODIFIED_BY="[Empty name]">
<COMPARISON ID="CMP-001" MODIFIED="2018-01-24 22:55:54 +0800" MODIFIED_BY="[Empty name]" NO="1">
<NAME>&#21069;&#26399;suv os</NAME>
<IV_OUTCOME CHI2="0.3144027080455119" CI_END="9.963968533963804" CI_START="2.291037224363722" CI_STUDY="95" CI_TOTAL="95" DF="3" EFFECT_SIZE="4.777847089819839" ESTIMABLE="YES" I2="0.0" I2_Q="0.0" ID="CMP-001.01" LOG_CI_END="0.9984323473723508" LOG_CI_START="0.3600321455859153" LOG_DATA="YES" LOG_EFFECT_SIZE="0.6792322464791332" MODIFIED="2018-01-24 22:55:54 +0800" MODIFIED_BY="[Empty name]" NO="1" P_CHI2="0.9572973507701901" P_Q="1.0" P_Z="3.0373689783045307E-5" Q="0.0" RANDOM="NO" SCALE="100.0" SHOW_PARTICIPANTS="NO" SORT_BY="WEIGHT" STUDIES="4" SUBGROUPS="NO" SUBGROUP_TEST="YES" TAU2="0.0" TOTALS="YES" TOTAL_1="0" TOTAL_2="0" WEIGHT="100.0" Z="4.1706463641835905">
<NAME>os</NAME>
<GROUP_LABEL_1>Experimental</GROUP_LABEL_1>
<GROUP_LABEL_2>Control</GROUP_LABEL_2>
<GRAPH_LABEL_1>high SUVmax</GRAPH_LABEL_1>
<GRAPH_LABEL_2>low SUVmax</GRAPH_LABEL_2>
<EFFECT_MEASURE>Hazard Ratio</EFFECT_MEASURE>
<IV_DATA CI_END="12.425997515799523" CI_START="1.2435984443514119" EFFECT_SIZE="3.9310241897198743" ESTIMABLE="YES" ESTIMATE="1.3689" LOG_CI_END="1.094331262453125" LOG_CI_START="0.09468017010159795" LOG_EFFECT_SIZE="0.5945057162773615" MODIFIED="2017-10-11 16:35:24 +0800" MODIFIED_BY="[Empty name]" ORDER="24" SE="0.5872" STUDY_ID="STD-Bai-et-al._x0028_2013_x0029_" TOTAL_1="0" TOTAL_2="0" WEIGHT="40.783936453927794"/>
<IV_DATA CI_END="19.908936766924153" CI_START="1.021662584700046" EFFECT_SIZE="4.5100128376674835" ESTIMABLE="YES" ESTIMATE="1.5063" LOG_CI_END="1.2990480672304432" LOG_CI_START="0.009307488951293283" LOG_EFFECT_SIZE="0.6541777780908682" MODIFIED="2017-10-11 16:33:28 +0800" MODIFIED_BY="[Empty name]" ORDER="26" SE="0.7576" STUDY_ID="STD-Liang-et-al._x0028_2016_x0029_" TOTAL_1="0" TOTAL_2="0" WEIGHT="24.50085856427882"/>
<IV_DATA CI_END="31.50327396273868" CI_START="1.4127081333735483" EFFECT_SIZE="6.671201642512094" ESTIMABLE="YES" ESTIMATE="1.8978" LOG_CI_END="1.4983556899821573" LOG_CI_START="0.15005244552982533" LOG_EFFECT_SIZE="0.8242040677559913" MODIFIED="2017-10-11 16:32:31 +0800" MODIFIED_BY="[Empty name]" ORDER="23" SE="0.792" STUDY_ID="STD-Chang-et-al._x0028_2017_x0029_" TOTAL_1="0" TOTAL_2="0" WEIGHT="22.41872305700676"/>
<IV_DATA CI_END="45.303554041200016" CI_START="0.6848294258632968" EFFECT_SIZE="5.570027549626828" ESTIMABLE="YES" ESTIMATE="1.7174" LOG_CI_END="1.6561322735346116" LOG_CI_START="-0.1644175870933222" LOG_EFFECT_SIZE="0.7458573432206447" MODIFIED="2017-10-11 16:34:24 +0800" MODIFIED_BY="[Empty name]" ORDER="25" SE="1.0694" STUDY_ID="STD-Kim-et-al._x0028_2013_x0029_" TOTAL_1="0" TOTAL_2="0" WEIGHT="12.29648192478664"/>
</IV_OUTCOME>
</COMPARISON>
<COMPARISON ID="CMP-002" MODIFIED="2018-01-24 22:56:36 +0800" MODIFIED_BY="[Empty name]" NO="2">
<NAME>&#21069;&#26399;SUV FPS</NAME>
<IV_OUTCOME CHI2="3.807340931905909" CI_END="5.033648098615444" CI_START="1.536503943267544" CI_STUDY="95" CI_TOTAL="95" DF="3" EFFECT_SIZE="2.781046593019219" ESTIMABLE="YES" I2="21.204849955524306" I2_Q="0.0" ID="CMP-002.01" LOG_CI_END="0.7018828508286571" LOG_CI_START="0.18653367916261343" LOG_DATA="YES" LOG_EFFECT_SIZE="0.44420826499563526" MODIFIED="2018-01-24 22:56:36 +0800" MODIFIED_BY="[Empty name]" NO="1" P_CHI2="0.28303372755125134" P_Q="1.0" P_Z="7.280160437567112E-4" Q="0.0" RANDOM="NO" SCALE="100.0" SHOW_PARTICIPANTS="NO" SORT_BY="WEIGHT" STUDIES="4" SUBGROUPS="NO" SUBGROUP_TEST="YES" TAU2="0.0" TOTALS="YES" TOTAL_1="0" TOTAL_2="0" WEIGHT="99.99999999999999" Z="3.3788050855378353">
<NAME>New Outcome</NAME>
<GROUP_LABEL_1>high SUVmax</GROUP_LABEL_1>
<GROUP_LABEL_2>low SUVmax</GROUP_LABEL_2>
<GRAPH_LABEL_1>high SUVmax</GRAPH_LABEL_1>
<GRAPH_LABEL_2>low SUVmax</GRAPH_LABEL_2>
<EFFECT_MEASURE>Hazard Ratio</EFFECT_MEASURE>
<IV_DATA CI_END="3.4717301314932123" CI_START="0.4421734439838602" EFFECT_SIZE="1.238994297333484" ESTIMABLE="YES" ESTIMATE="0.2143" LOG_CI_END="0.5405459587399165" LOG_CI_START="-0.3544073437961828" LOG_EFFECT_SIZE="0.09306930747186686" MODIFIED="2017-10-11 16:20:54 +0800" MODIFIED_BY="[Empty name]" ORDER="19" SE="0.5257" STUDY_ID="STD-Chang-et-al._x0028_2017_x0029_" TOTAL_1="0" TOTAL_2="0" WEIGHT="33.159075581230056"/>
<IV_DATA CI_END="11.289209436118757" CI_START="1.1930972388877095" EFFECT_SIZE="3.670030600343594" ESTIMABLE="YES" ESTIMATE="1.3002" LOG_CI_END="1.052663530095685" LOG_CI_START="0.07667584064553111" LOG_EFFECT_SIZE="0.564669685370608" MODIFIED="2017-10-11 16:27:28 +0800" MODIFIED_BY="[Empty name]" ORDER="22" SE="0.5733" STUDY_ID="STD-Liang-et-al._x0028_2016_x0029_" TOTAL_1="0" TOTAL_2="0" WEIGHT="27.881394098478186"/>
<IV_DATA CI_END="12.421127568833354" CI_START="1.2440860215409737" EFFECT_SIZE="3.9310241897198743" ESTIMABLE="YES" ESTIMATE="1.3689" LOG_CI_END="1.094161022144482" LOG_CI_START="0.09485041041024102" LOG_EFFECT_SIZE="0.5945057162773615" MODIFIED="2017-10-11 16:16:01 +0800" MODIFIED_BY="[Empty name]" ORDER="20" SE="0.587" STUDY_ID="STD-Bai-et-al._x0028_2013_x0029_" TOTAL_1="0" TOTAL_2="0" WEIGHT="26.595132979390982"/>
<IV_DATA CI_END="33.40257504914266" CI_START="1.1433550948321176" EFFECT_SIZE="6.179887083349454" ESTIMABLE="YES" ESTIMATE="1.8213" LOG_CI_END="1.523779948444062" LOG_CI_START="0.058181131336723056" LOG_EFFECT_SIZE="0.7909805398903925" MODIFIED="2017-10-11 22:40:53 +0800" MODIFIED_BY="[Empty name]" ORDER="21" SE="0.8609" STUDY_ID="STD-Kim-et-al._x0028_2013_x0029_" TOTAL_1="0" TOTAL_2="0" WEIGHT="12.364397340900771"/>
</IV_OUTCOME>
</COMPARISON>
<COMPARISON ID="CMP-003" MODIFIED="2017-10-11 18:25:13 +0800" MODIFIED_BY="[Empty name]" NO="3">
<NAME>&#21069;&#26399;MTV</NAME>
<IV_OUTCOME CHI2="1.2822063376716266" CI_END="6.648245227695027" CI_START="1.9628205007965367" CI_STUDY="95" CI_TOTAL="95" DF="2" EFFECT_SIZE="3.612383150669726" ESTIMABLE="YES" I2="0.0" I2_Q="0.0" ID="CMP-003.01" LOG_CI_END="0.8227070304918387" LOG_CI_START="0.2928805853473507" LOG_DATA="YES" LOG_EFFECT_SIZE="0.5577938079195947" MODIFIED="2017-10-11 18:25:13 +0800" MODIFIED_BY="[Empty name]" NO="1" P_CHI2="0.5267110805712762" P_Q="1.0" P_Z="3.677742998495354E-5" Q="0.0" RANDOM="NO" SCALE="100.0" SHOW_PARTICIPANTS="NO" SORT_BY="WEIGHT" STUDIES="3" SUBGROUPS="NO" SUBGROUP_TEST="YES" TAU2="0.0" TOTALS="YES" TOTAL_1="0" TOTAL_2="0" WEIGHT="100.0" Z="4.126844872847819">
<NAME>New Outcome</NAME>
<GROUP_LABEL_1>Experimental</GROUP_LABEL_1>
<GROUP_LABEL_2>Control</GROUP_LABEL_2>
<GRAPH_LABEL_1>high MTV</GRAPH_LABEL_1>
<GRAPH_LABEL_2>low MTV</GRAPH_LABEL_2>
<EFFECT_MEASURE>Hazard Ratio</EFFECT_MEASURE>
<IV_DATA CI_END="25.299115508822037" CI_START="1.4041477919752006" EFFECT_SIZE="5.960175935376238" ESTIMABLE="YES" ESTIMATE="1.7851" LOG_CI_END="1.4031053379207725" LOG_CI_START="0.14741282137021708" LOG_EFFECT_SIZE="0.7752590796454948" MODIFIED="2017-10-11 18:24:24 +0800" MODIFIED_BY="[Empty name]" ORDER="28" SE="0.7376" STUDY_ID="STD-Kim-et-al._x0028_2013_x0029_" TOTAL_1="0" TOTAL_2="0" WEIGHT="17.803305762621466"/>
<IV_DATA CI_END="6.471973543342207" CI_START="0.8265613863002654" EFFECT_SIZE="2.312895030926301" ESTIMABLE="YES" ESTIMATE="0.8385" LOG_CI_END="0.8110367332636761" LOG_CI_START="-0.08272488711192266" LOG_EFFECT_SIZE="0.3641559230758767" MODIFIED="2017-10-11 18:23:45 +0800" MODIFIED_BY="[Empty name]" ORDER="27" SE="0.525" STUDY_ID="STD-Chang-et-al._x0028_2017_x0029_" TOTAL_1="0" TOTAL_2="0" WEIGHT="35.14178844656281"/>
<IV_DATA CI_END="10.146569416004725" CI_START="1.7137163908126078" EFFECT_SIZE="4.169933131205488" ESTIMABLE="YES" ESTIMATE="1.4279" LOG_CI_END="1.0063192308662334" LOG_CI_START="0.2339389505530731" LOG_EFFECT_SIZE="0.6201290907096533" MODIFIED="2017-10-11 18:25:10 +0800" MODIFIED_BY="[Empty name]" ORDER="29" SE="0.4537" STUDY_ID="STD-Song-et-al._x0028_2013_x0029_" TOTAL_1="0" TOTAL_2="0" WEIGHT="47.054905790815724"/>
</IV_OUTCOME>
</COMPARISON>
<COMPARISON ID="CMP-004" MODIFIED="2017-10-11 22:51:41 +0800" MODIFIED_BY="[Empty name]" NO="4">
<NAME>&#26089;&#26399;MTV</NAME>
<IV_OUTCOME CHI2="2.984440182979061" CI_END="6.596824622435271" CI_START="1.5481446438392572" CI_STUDY="95" CI_TOTAL="95" DF="2" EFFECT_SIZE="3.1957532297676075" ESTIMABLE="YES" I2="32.98575687975073" I2_Q="0.0" ID="CMP-004.01" LOG_CI_END="0.8193349384504637" LOG_CI_START="0.1898115345681797" LOG_DATA="YES" LOG_EFFECT_SIZE="0.5045732365093217" MODIFIED="2017-10-11 22:51:41 +0800" MODIFIED_BY="[Empty name]" NO="1" P_CHI2="0.22487292719504282" P_Q="1.0" P_Z="0.0016786340511083034" Q="0.0" RANDOM="NO" SCALE="100.0" SHOW_PARTICIPANTS="NO" SORT_BY="WEIGHT" STUDIES="3" SUBGROUPS="NO" SUBGROUP_TEST="YES" TAU2="0.0" TOTALS="YES" TOTAL_1="0" TOTAL_2="0" WEIGHT="100.0" Z="3.1418859569707323">
<NAME>New Outcome</NAME>
<GROUP_LABEL_1>Experimental</GROUP_LABEL_1>
<GROUP_LABEL_2>Control</GROUP_LABEL_2>
<GRAPH_LABEL_1>high MTV</GRAPH_LABEL_1>
<GRAPH_LABEL_2>low MTV</GRAPH_LABEL_2>
<EFFECT_MEASURE>Hazard Ratio</EFFECT_MEASURE>
<IV_DATA CI_END="67.90689201795803" CI_START="1.031756271472449" EFFECT_SIZE="8.370385995623536" ESTIMABLE="YES" ESTIMATE="2.1247" LOG_CI_END="1.8319138540076267" LOG_CI_START="0.0135771173920513" LOG_EFFECT_SIZE="0.922745485699839" MODIFIED="2017-10-11 18:31:08 +0800" MODIFIED_BY="[Empty name]" ORDER="31" SE="1.0681" STUDY_ID="STD-Kim-et-al._x0028_2013_x0029_" TOTAL_1="0" TOTAL_2="0" WEIGHT="11.986023781423162"/>
<IV_DATA CI_END="4.823667703743207" CI_START="0.30302663498800514" EFFECT_SIZE="1.2090077719210996" ESTIMABLE="YES" ESTIMATE="0.1898" LOG_CI_END="0.6833773821749254" LOG_CI_START="-0.518519196844451" LOG_EFFECT_SIZE="0.08242909266523718" MODIFIED="2017-10-11 18:30:52 +0800" MODIFIED_BY="[Empty name]" ORDER="30" SE="0.706" STUDY_ID="STD-Chang-et-al._x0028_2017_x0029_" TOTAL_1="0" TOTAL_2="0" WEIGHT="27.43402708512621"/>
<IV_DATA CI_END="10.409084027216993" CI_START="1.6165934246988483" EFFECT_SIZE="4.102103947431952" ESTIMABLE="YES" ESTIMATE="1.4115" LOG_CI_END="1.0174125143878179" LOG_CI_START="0.20860080802506187" LOG_EFFECT_SIZE="0.61300666120644" MODIFIED="2017-10-11 18:31:33 +0800" MODIFIED_BY="[Empty name]" ORDER="32" SE="0.4751" STUDY_ID="STD-Song-et-al._x0028_2013_x0029_" TOTAL_1="0" TOTAL_2="0" WEIGHT="60.57994913345062"/>
</IV_OUTCOME>
</COMPARISON>
<COMPARISON ID="CMP-005" MODIFIED="2017-10-11 22:52:12 +0800" MODIFIED_BY="[Empty name]" NO="5">
<NAME>&#26089;&#26399;TLG FPS OS</NAME>
<IV_OUTCOME CHI2="0.12154877733825015" CI_END="16.326276823195386" CI_START="1.9364150293074778" CI_STUDY="95" CI_TOTAL="95" DF="1" EFFECT_SIZE="5.622672657470813" ESTIMABLE="YES" I2="0.0" I2_Q="0.0" ID="CMP-005.01" LOG_CI_END="1.2128871559859533" LOG_CI_START="0.2869984447186839" LOG_DATA="YES" LOG_EFFECT_SIZE="0.7499428003523186" MODIFIED="2017-10-11 22:52:12 +0800" MODIFIED_BY="[Empty name]" NO="1" P_CHI2="0.7273608097933497" P_Q="1.0" P_Z="0.0014982250355614994" Q="0.0" RANDOM="NO" SCALE="100.0" SHOW_PARTICIPANTS="NO" SORT_BY="WEIGHT" STUDIES="2" SUBGROUPS="NO" SUBGROUP_TEST="YES" TAU2="0.0" TOTALS="YES" TOTAL_1="0" TOTAL_2="0" WEIGHT="100.0" Z="3.1750271091303177">
<NAME>New Outcome</NAME>
<GROUP_LABEL_1>Experimental</GROUP_LABEL_1>
<GROUP_LABEL_2>Control</GROUP_LABEL_2>
<GRAPH_LABEL_1>high TLG</GRAPH_LABEL_1>
<GRAPH_LABEL_2>low TLG</GRAPH_LABEL_2>
<EFFECT_MEASURE>Hazard Ratio</EFFECT_MEASURE>
<IV_DATA CI_END="34.12283246017517" CI_START="1.411472190126537" EFFECT_SIZE="6.939987684851058" ESTIMABLE="YES" ESTIMATE="1.9373" LOG_CI_END="1.5330450738075616" LOG_CI_START="0.14967232577477785" LOG_EFFECT_SIZE="0.8413586997911698" MODIFIED="2017-10-11 21:31:40 +0800" MODIFIED_BY="[Empty name]" ORDER="33" SE="0.8126" STUDY_ID="STD-Chang-et-al._x0028_2017_x0029_" TOTAL_1="0" TOTAL_2="0" WEIGHT="44.795990739433144"/>
<IV_DATA CI_END="19.89948071533758" CI_START="1.1289707346097047" EFFECT_SIZE="4.739823980017224" ESTIMABLE="YES" ESTIMATE="1.556" LOG_CI_END="1.2988417434747344" LOG_CI_START="0.052682684208185344" LOG_EFFECT_SIZE="0.6757622138414598" MODIFIED="2017-10-11 21:32:22 +0800" MODIFIED_BY="[Empty name]" ORDER="34" SE="0.732" STUDY_ID="STD-Kim-et-al._x0028_2013_x0029_" TOTAL_1="0" TOTAL_2="0" WEIGHT="55.20400926056686"/>
</IV_OUTCOME>
<IV_OUTCOME CHI2="0.020471918945372185" CI_END="33.57856867478894" CI_START="1.7928723714032617" CI_STUDY="95" CI_TOTAL="95" DF="1" EFFECT_SIZE="7.759000454201311" ESTIMABLE="YES" I2="0.0" I2_Q="0.0" ID="CMP-005.02" LOG_CI_END="1.5260621798934728" LOG_CI_START="0.2535493746887133" LOG_DATA="YES" LOG_EFFECT_SIZE="0.8898057772910932" MODIFIED="2017-10-11 21:38:36 +0800" MODIFIED_BY="[Empty name]" NO="2" P_CHI2="0.8862269195362382" P_Q="1.0" P_Z="0.006125002375254294" Q="0.0" RANDOM="NO" SCALE="100.0" SHOW_PARTICIPANTS="NO" SORT_BY="STUDY" STUDIES="2" SUBGROUPS="NO" SUBGROUP_TEST="YES" TAU2="0.0" TOTALS="YES" TOTAL_1="0" TOTAL_2="0" WEIGHT="99.99999999999999" Z="2.741013323548578">
<NAME>New Outcome</NAME>
<GROUP_LABEL_1>Experimental</GROUP_LABEL_1>
<GROUP_LABEL_2>Control</GROUP_LABEL_2>
<GRAPH_LABEL_1>high TLG</GRAPH_LABEL_1>
<GRAPH_LABEL_2>low TLG</GRAPH_LABEL_2>
<EFFECT_MEASURE>Hazard Ratio</EFFECT_MEASURE>
<IV_DATA CI_END="68.33608664882985" CI_START="1.0904189911380597" EFFECT_SIZE="8.632205202724279" ESTIMABLE="YES" ESTIMATE="2.1555" LOG_CI_END="1.834650104760061" LOG_CI_START="0.03759340672485732" LOG_EFFECT_SIZE="0.9361217557424593" MODIFIED="2017-10-11 21:38:22 +0800" MODIFIED_BY="[Empty name]" ORDER="35" SE="1.0556" STUDY_ID="STD-Chang-et-al._x0028_2017_x0029_" TOTAL_1="0" TOTAL_2="0" WEIGHT="50.141897358789585"/>
<IV_DATA CI_END="55.5019343908448" CI_START="0.8752743717746971" EFFECT_SIZE="6.969893884143942" ESTIMABLE="YES" ESTIMATE="1.9416" LOG_CI_END="1.7443081197106003" LOG_CI_START="-0.05785578758389275" LOG_EFFECT_SIZE="0.8432261660633538" MODIFIED="2017-10-11 21:38:36 +0800" MODIFIED_BY="[Empty name]" ORDER="36" SE="1.0586" STUDY_ID="STD-Kim-et-al._x0028_2013_x0029_" TOTAL_1="0" TOTAL_2="0" WEIGHT="49.8581026412104"/>
</IV_OUTCOME>
</COMPARISON>
<COMPARISON ID="CMP-006" MODIFIED="2018-01-24 22:59:02 +0800" MODIFIED_BY="[Empty name]" NO="6">
<NAME>&#20013;&#26399;DS fps os</NAME>
<IV_OUTCOME CHI2="1.1330194460776113" CI_END="9.795790945531655" CI_START="2.70597085374882" CI_STUDY="95" CI_TOTAL="95" DF="2" EFFECT_SIZE="5.148507044573723" ESTIMABLE="YES" I2="0.0" I2_Q="0.0" ID="CMP-006.01" LOG_CI_END="0.9910395081624752" LOG_CI_START="0.4323231144625554" LOG_DATA="YES" LOG_EFFECT_SIZE="0.7116813113125153" MODIFIED="2017-10-11 21:48:25 +0800" MODIFIED_BY="[Empty name]" NO="1" P_CHI2="0.5675028870211258" P_Q="1.0" P_Z="5.94108034698443E-7" Q="0.0" RANDOM="NO" SCALE="100.0" SHOW_PARTICIPANTS="NO" SORT_BY="WEIGHT" STUDIES="3" SUBGROUPS="NO" SUBGROUP_TEST="YES" TAU2="0.0" TOTALS="YES" TOTAL_1="0" TOTAL_2="0" WEIGHT="100.00000000000001" Z="4.993122644587862">
<NAME>New Outcome</NAME>
<GROUP_LABEL_1>Experimental</GROUP_LABEL_1>
<GROUP_LABEL_2>Control</GROUP_LABEL_2>
<GRAPH_LABEL_1>DS positive</GRAPH_LABEL_1>
<GRAPH_LABEL_2>DS negative</GRAPH_LABEL_2>
<EFFECT_MEASURE>Hazard Ratio</EFFECT_MEASURE>
<IV_DATA CI_END="17.424866909168966" CI_START="1.6455944410907648" EFFECT_SIZE="5.354835583141174" ESTIMABLE="YES" ESTIMATE="1.678" LOG_CI_END="1.2411694696489997" LOG_CI_START="0.21632281161831327" LOG_EFFECT_SIZE="0.7287461406336566" MODIFIED="2017-10-11 21:47:56 +0800" MODIFIED_BY="[Empty name]" ORDER="37" SE="0.602" STUDY_ID="STD-Chang-et-al._x0028_2017_x0029_" TOTAL_1="0" TOTAL_2="0" WEIGHT="29.72111174048635"/>
<IV_DATA CI_END="23.50317930765592" CI_START="2.5801932476365987" EFFECT_SIZE="7.787345154005056" ESTIMABLE="YES" ESTIMATE="2.0525" LOG_CI_END="1.3711266138623173" LOG_CI_START="0.41165223435053167" LOG_EFFECT_SIZE="0.8913894241064244" MODIFIED="2017-10-11 21:48:11 +0800" MODIFIED_BY="[Empty name]" ORDER="38" SE="0.5636" STUDY_ID="STD-Jiang-et-al._x0028_2015_x0029_" TOTAL_1="0" TOTAL_2="0" WEIGHT="33.90908446713341"/>
<IV_DATA CI_END="9.849418327422045" CI_START="1.1667097405455193" EFFECT_SIZE="3.3898985679974047" ESTIMABLE="YES" ESTIMATE="1.2208" LOG_CI_END="0.9934105833250145" LOG_CI_START="0.0669628236899653" LOG_EFFECT_SIZE="0.5301867035074899" MODIFIED="2017-10-11 21:48:23 +0800" MODIFIED_BY="[Empty name]" ORDER="39" SE="0.5442" STUDY_ID="STD-Lim-et-al._x0028_2016_x0029_" TOTAL_1="0" TOTAL_2="0" WEIGHT="36.369803792380246"/>
</IV_OUTCOME>
<IV_OUTCOME CHI2="1.5787772124778439" CI_END="14.733970316082377" CI_START="2.281075348289168" CI_STUDY="95" CI_TOTAL="95" DF="2" EFFECT_SIZE="5.797352539775364" ESTIMABLE="YES" I2="0.0" I2_Q="0.0" ID="CMP-006.02" LOG_CI_END="1.1683197905647043" LOG_CI_START="0.3581396310924062" LOG_DATA="YES" LOG_EFFECT_SIZE="0.7632297108285551" MODIFIED="2018-01-24 22:59:02 +0800" MODIFIED_BY="[Empty name]" NO="2" P_CHI2="0.4541225196060733" P_Q="1.0" P_Z="2.218283957589419E-4" Q="0.0" RANDOM="NO" SCALE="100.0" SHOW_PARTICIPANTS="NO" SORT_BY="WEIGHT" STUDIES="3" SUBGROUPS="NO" SUBGROUP_TEST="YES" TAU2="0.0" TOTALS="YES" TOTAL_1="0" TOTAL_2="0" WEIGHT="100.0" Z="3.692765683448058">
<NAME>New Outcome</NAME>
<GROUP_LABEL_1>Experimental</GROUP_LABEL_1>
<GROUP_LABEL_2>Control</GROUP_LABEL_2>
<GRAPH_LABEL_1>DS positive</GRAPH_LABEL_1>
<GRAPH_LABEL_2>DS negative</GRAPH_LABEL_2>
<EFFECT_MEASURE>Hazard Ratio</EFFECT_MEASURE>
<IV_DATA CI_END="14.471109751121912" CI_START="0.8758554343561211" EFFECT_SIZE="3.5601404630553533" ESTIMABLE="YES" ESTIMATE="1.2698" LOG_CI_END="1.1605018372909786" LOG_CI_START="-0.05756757104948029" LOG_EFFECT_SIZE="0.5514671331207492" MODIFIED="2017-10-11 21:52:47 +0800" MODIFIED_BY="[Empty name]" ORDER="42" SE="0.7155" STUDY_ID="STD-Lim-et-al._x0028_2016_x0029_" TOTAL_1="0" TOTAL_2="0" WEIGHT="44.24040915785055"/>
<IV_DATA CI_END="27.013671032102437" CI_START="1.1593470139571473" EFFECT_SIZE="5.596268296560544" ESTIMABLE="YES" ESTIMATE="1.7221" LOG_CI_END="1.4315836067957621" LOG_CI_START="0.06421344777541771" LOG_EFFECT_SIZE="0.7478985272855899" MODIFIED="2018-01-24 22:59:00 +0800" MODIFIED_BY="[Empty name]" ORDER="40" SE="0.8032" STUDY_ID="STD-Chang-et-al._x0028_2017_x0029_" TOTAL_1="0" TOTAL_2="0" WEIGHT="35.10678111193841"/>
<IV_DATA CI_END="136.23403939277986" CI_START="2.246617418326492" EFFECT_SIZE="17.494735375786533" ESTIMABLE="YES" ESTIMATE="2.8619" LOG_CI_END="2.1342856338135134" LOG_CI_START="0.3515291217043192" LOG_EFFECT_SIZE="1.2429073777589164" MODIFIED="2018-01-24 22:58:48 +0800" MODIFIED_BY="[Empty name]" ORDER="41" SE="1.0472" STUDY_ID="STD-Jiang-et-al._x0028_2015_x0029_" TOTAL_1="0" TOTAL_2="0" WEIGHT="20.65280973021103"/>
</IV_OUTCOME>
</COMPARISON>
<COMPARISON ID="CMP-007" MODIFIED="2018-01-24 21:55:31 +0800" MODIFIED_BY="[Empty name]" NO="7">
<NAME>&#21518;&#26399;DS FPS OS</NAME>
<IV_OUTCOME CHI2="0.018013993646100866" CI_END="6.260173521133021" CI_START="2.133681541809623" CI_STUDY="95" CI_TOTAL="95" DF="2" EFFECT_SIZE="3.654752616876672" ESTIMABLE="YES" I2="0.0" I2_Q="0.0" ID="CMP-007.01" LOG_CI_END="0.7965863712657237" LOG_CI_START="0.3291296002077252" LOG_DATA="YES" LOG_EFFECT_SIZE="0.5628579857367245" MODIFIED="2018-01-24 21:55:31 +0800" MODIFIED_BY="[Empty name]" NO="1" P_CHI2="0.9910334449352335" P_Q="1.0" P_Z="2.3592699954448737E-6" Q="0.0" RANDOM="NO" SCALE="100.0" SHOW_PARTICIPANTS="NO" SORT_BY="WEIGHT" STUDIES="3" SUBGROUPS="NO" SUBGROUP_TEST="YES" TAU2="0.0" TOTALS="YES" TOTAL_1="0" TOTAL_2="0" WEIGHT="100.0" Z="4.719928980632369">
<NAME>fps</NAME>
<GROUP_LABEL_1>Experimental</GROUP_LABEL_1>
<GROUP_LABEL_2>Control</GROUP_LABEL_2>
<GRAPH_LABEL_1>DS positive</GRAPH_LABEL_1>
<GRAPH_LABEL_2>DS negative</GRAPH_LABEL_2>
<EFFECT_MEASURE>Hazard Ratio</EFFECT_MEASURE>
<IV_DATA CI_END="7.341791899242411" CI_START="1.772191753218891" EFFECT_SIZE="3.6070851192738247" ESTIMABLE="YES" ESTIMATE="1.2829" LOG_CI_END="0.8658020704033885" LOG_CI_START="0.24851071126397495" LOG_EFFECT_SIZE="0.5571563908336817" MODIFIED="2017-10-11 22:00:29 +0800" MODIFIED_BY="[Empty name]" ORDER="45" SE="0.3626" STUDY_ID="STD-Kim-et-al._x0028_2015_x0029_" TOTAL_1="0" TOTAL_2="0" WEIGHT="57.3459186446997"/>
<IV_DATA CI_END="11.056816130923055" CI_START="1.134682547273046" EFFECT_SIZE="3.5420299677113793" ESTIMABLE="YES" ESTIMATE="1.2647" LOG_CI_END="1.0436300875622309" LOG_CI_START="0.054874374963854285" LOG_EFFECT_SIZE="0.5492522312630426" MODIFIED="2018-01-24 21:53:49 +0800" MODIFIED_BY="[Empty name]" ORDER="44" SE="0.5808" STUDY_ID="STD-Jiang-et-al._x0028_2017_x0029_" TOTAL_1="0" TOTAL_2="0" WEIGHT="22.35140862769908"/>
<IV_DATA CI_END="12.961741438847696" CI_START="1.1891014618327493" EFFECT_SIZE="3.925917178549736" ESTIMABLE="YES" ESTIMATE="1.3676" LOG_CI_END="1.1126633538860204" LOG_CI_START="0.07521891301575392" LOG_EFFECT_SIZE="0.5939411334508872" MODIFIED="2018-01-24 21:54:05 +0800" MODIFIED_BY="[Empty name]" ORDER="43" SE="0.6094" STUDY_ID="STD-Chang-et-al._x0028_2017_x0029_" TOTAL_1="0" TOTAL_2="0" WEIGHT="20.302672727601227"/>
</IV_OUTCOME>
<IV_OUTCOME CHI2="0.3841610958076372" CI_END="6.147902492106053" CI_START="1.7929172896409435" CI_STUDY="95" CI_TOTAL="95" DF="2" EFFECT_SIZE="3.3200422697796466" ESTIMABLE="YES" I2="0.0" I2_Q="0.0" ID="CMP-007.03" LOG_CI_END="0.7887269708192329" LOG_CI_START="0.253560255272689" LOG_DATA="YES" LOG_EFFECT_SIZE="0.521143613045961" MODIFIED="2017-10-11 23:21:19 +0800" MODIFIED_BY="[Empty name]" NO="3" P_CHI2="0.825240453612575" P_Q="1.0" P_Z="1.3496756253195168E-4" Q="0.0" RANDOM="NO" SCALE="40.33050676257002" SHOW_PARTICIPANTS="NO" SORT_BY="WEIGHT" STUDIES="3" SUBGROUPS="NO" SUBGROUP_TEST="YES" TAU2="0.0" TOTALS="YES" TOTAL_1="0" TOTAL_2="0" WEIGHT="100.0" Z="3.817213151232787">
<NAME>New Outcome</NAME>
<GROUP_LABEL_1>Experimental</GROUP_LABEL_1>
<GROUP_LABEL_2>Control</GROUP_LABEL_2>
<GRAPH_LABEL_1>DS positive</GRAPH_LABEL_1>
<GRAPH_LABEL_2>DS negative</GRAPH_LABEL_2>
<EFFECT_MEASURE>Hazard Ratio</EFFECT_MEASURE>
<IV_DATA CI_END="19.938521227351732" CI_START="1.1267601596615642" EFFECT_SIZE="4.739823980017224" ESTIMABLE="YES" ESTIMATE="1.556" LOG_CI_END="1.2996929450179493" LOG_CI_START="0.05183148266497043" LOG_EFFECT_SIZE="0.6757622138414598" MODIFIED="2017-10-11 22:05:59 +0800" MODIFIED_BY="[Empty name]" ORDER="46" SE="0.733" STUDY_ID="STD-Chang-et-al._x0028_2017_x0029_" TOTAL_1="0" TOTAL_2="0" WEIGHT="18.392698189142124"/>
<IV_DATA CI_END="11.010959795679739" CI_START="1.134859526598218" EFFECT_SIZE="3.534952987115546" ESTIMABLE="YES" ESTIMATE="1.2627" LOG_CI_END="1.0418251769008882" LOG_CI_START="0.05494210769758401" LOG_EFFECT_SIZE="0.5483836422992361" MODIFIED="2017-10-11 22:06:15 +0800" MODIFIED_BY="[Empty name]" ORDER="47" SE="0.5797" STUDY_ID="STD-Jiang-et-al._x0028_2017_x0029_" TOTAL_1="0" TOTAL_2="0" WEIGHT="29.40673398979897"/>
<IV_DATA CI_END="6.632490201441047" CI_START="1.2049278267392134" EFFECT_SIZE="2.826954545848144" ESTIMABLE="YES" ESTIMATE="1.0392" LOG_CI_END="0.8216766170466431" LOG_CI_START="0.08096103414107543" LOG_EFFECT_SIZE="0.4513188255938592" MODIFIED="2017-10-11 22:06:32 +0800" MODIFIED_BY="[Empty name]" ORDER="48" SE="0.4351" STUDY_ID="STD-Kim-et-al._x0028_2015_x0029_" TOTAL_1="0" TOTAL_2="0" WEIGHT="52.20056782105892"/>
</IV_OUTCOME>
</COMPARISON>
</ANALYSES_AND_DATA>
<FIGURES MODIFIED="2018-01-24 22:59:03 +0800" MODIFIED_BY="[Empty name]">
<FIGURE FILENAME="Forest plot.png" FILE_TYPE="PNG" ID="FIG-01" MODIFIED="2018-01-24 22:56:37 +0800" MODIFIED_BY="[Empty name]" NO="1" REF_ID="CMP-002.01" SETTINGS="SHOW_MORE_DECIMALS:NO;SHOW_ROB_TABLE:NO;SHOW_WEIGHT_COLUMN:YES;SHOW_RAW_DATA_COLUMNS:YES;SHOW_EFFECT_SIZE_COLUMN:YES;" SHORT_VERSION_FIGURE="YES" TYPE="FOREST_PLOT">
<CAPTION>
<P>Forest plot of comparison: 2 &#21069;&#26399;SUV FPS, outcome: 2.1 New Outcome.</P>
</CAPTION>
<FILE>iVBORw0KGgoAAAANSUhEUgAAAtEAAACwCAMAAAD+IMLjAAADAFBMVEUAAADAAAAAwAAAAMDg4ADA
AMAAwMD/gADAwMD/gICA/4CAgP/g4OBAAAAAQAAAAECAgID///8AAAALCwsWFhYhISEsLCw3NzdC
QkJNTU1YWFhjY2Nubm55eXmEhISPj4+ampqlpaWwsLC7u7vGxsbR0dHc3Nzn5+cAAAAAADMAAGYA
AJkAAMwAAP8AMwAAMzMAM2YAM5kAM8wAM/8AZgAAZjMAZmYAZpkAZswAZv8AmQAAmTMAmWYAmZkA
mcwAmf8AzAAAzDMAzGYAzJkAzMwAzP8A/wAA/zMA/2YA/5kA/8wA//8zAAAzADMzAGYzAJkzAMwz
AP8zMwAzMzMzM2YzM5kzM8wzM/8zZgAzZjMzZmYzZpkzZswzZv8zmQAzmTMzmWYzmZkzmcwzmf8z
zAAzzDMzzGYzzJkzzMwzzP8z/wAz/zMz/2Yz/5kz/8wz//9mAABmADNmAGZmAJlmAMxmAP9mMwBm
MzNmM2ZmM5lmM8xmM/9mZgBmZjNmZmZmZplmZsxmZv9mmQBmmTNmmWZmmZlmmcxmmf9mzABmzDNm
zGZmzJlmzMxmzP9m/wBm/zNm/2Zm/5lm/8xm//+ZAACZADOZAGaZAJmZAMyZAP+ZMwCZMzOZM2aZ
M5mZM8yZM/+ZZgCZZjOZZmaZZpmZZsyZZv+ZmQCZmTOZmWaZmZmZmcyZmf+ZzACZzDOZzGaZzJmZ
zMyZzP+Z/wCZ/zOZ/2aZ/5mZ/8yZ///MAADMADPMAGbMAJnMAMzMAP/MMwDMMzPMM2bMM5nMM8zM
M//MZgDMZjPMZmbMZpnMZszMZv/MmQDMmTPMmWbMmZnMmczMmf/MzADMzDPMzGbMzJnMzMzMzP/M
/wDM/zPM/2bM/5nM/8zM////AAD/ADP/AGb/AJn/AMz/AP//MwD/MzP/M2b/M5n/M8z/M///ZgD/
ZjP/Zmb/Zpn/Zsz/Zv//mQD/mTP/mWb/mZn/mcz/mf//zAD/zDP/zGb/zJn/zMz/zP///wD//zP/
/2b//5n//8z///9BjlLGAAAexElEQVR42u1dfXBc1XU/+tj3tKv1au9KwihgR7IEmSYDSYwxlmXF
Ye3guCZhkjYkk0wKYaZA/6BMJhmmSTt1adJOnBY6TMkHZDouaUk7UDIZCmlIbQUjrWxtbactSaYE
yTIIW8aS9sq2dle7T9L23ve173P3rXa1WsnnB9Z7736ee99555179/furSOAQKwj1GMXIFCjEQjU
aAQCNRqBQI1GXOVo8GMfrBCiXePqn2KJ2N+ucw1NLSk1sC23UDRjTTZBSDeogYPPSavUBLTRtYGB
7NHbktrFzb0sYGANNqE3pF0cvG21moAaveKQAqLgT0OUA9qbBaHpMLsI+kHa3/RUPlk/LLKkgugf
FJjFYykAvirsCdVIE7hcahP09gQCIPn3h81NiAf2CPvTehNCe4QW1Oh1htBMJtlLmMV6GeIwJ2bf
2vkgCxWOQWMmcH8+WRs0QouYnevdm2XmjYe0nG7+2raWWmiCIhdrwn/DiNYegJlL8N3eE0v5ZINM
nXa/cjSZIXoTtp0O3hJGjV43njS3UpDeFNoA7L4nSIxCuiHUDTkWOrodRBil+aQ3xy9BqjFkMMrz
MLYVMrXQBE2uxG2xWb09kPbBIzB2Np/04InXIA1fDTFTrWInjI2yINTo9eIcy55k+OZvBGEXQOfO
l30QvmkpwC8gAuwQiehJXx5avALkpsUz0KeF3c7j/6AWmqDJ1ZXx+/T28Cb0GZvw6CD0wJGD33uV
uR8qjvL421Gj1xdS8MXfcl90/oa9/OLt32oRQ5BI6Kn8AfYmT8KEmM/4Cx4/UQtNUOWKp4/P6u2R
EYN4vgn9T+7ohAMwcYNRvVj8L6oqayNq3Erj3tEbFz/M7Nz2F+RbvOGYFpGBnoVterLZYbFlW+Z9
0lamJ30JbvmaoPt5GK6FJuxR5Lp918t+vT0yfLBv6RY92QP+BUmEzPs/rDdBgDvqPuyvqueENnrF
0Ru7wu3YdriZ+aSBWPPPtIiFE3NPGNL5d6VODF/mDurs0CYeMH4yeeDUpVpogirXbXCANUFtj+Jp
HE+9YEgn9IdnY53ci24euo4HnD2ZTp6araqsdcgmRawroI1GoEYjEKjRCARqNAKBGo1AjUYg1qlG
x3OiTwxK0B4wpZB/2HdGIigKYnPcQ8qisOXlhAI5sFipSjxLLgqBNi2QtyGfMepFMikkCkKwXSGY
GdNHJUiIUSEBUlS0SaueWfpMjgiwjCwmGtCF0Jrk2ngpJ4i5OCSUtGFOWwuqvzK3+UUxJ5XVxyXc
jEC0fY3KbvzN8PY9z3YMHux5+ibwymv9p+2vT6UPfGSFRBsoNXnbzce1C96GfP4BL11Jtr0+NXhw
2KHijYlf98GuG2Ej+DIuojn1mQCtl/kPg0LK0KDCjWrc82jmr/fCryA+x67m3+oEaWFO0ZdP/+jc
rw+eSFXJ0AkyQ2p5so8kLbK3f6qashtstAS/A/0DT+vUVoUKexigiRmb9qj8sUtIEEM8prmJXz3C
8vgH5rXUAOEmf5wzZMPyEx0IaPxYNUE0GhH2S66yMCMZkunET1me5nhAEPandXquIMr0XCaDIp+G
aVhU+cd5eq4srydk2X/9rDFOMXfCEGtqFnyJHJMxwYuOB5rCspiDTAa5Pit+Dreyv7fClNmktQtN
kPD74gkuW0IuR48VoX8rq+YT8Bi/WuzIQav6jdF3R/2R/oFqKbS77A9w2SVNdr+T7I/rsqu/iKaq
KrtBoxtgayDN71/+YWzdEXiYy9rO7id/44a3Nftlxq54Xsm81T9oLG3ppV6mSTtOKSTJmUs2fuxM
MNPqJkrLNn9wW5jX+RVLzO5XssnMp2Fg4FGIQ0tTNtT7sCKDIp+GNvCp/GOtDbq8HuCDW5raHWMW
YYGZqwV2vNi5J3BpW5d8e3e8pLTywFjfH2WdDNj2kVwbtOVGfObgqaad4S29ge1d24KBbZ28nJwe
VwcJ1omsqofEQAIa2uul7JgS8wi8UU1n1FX2NwmT3afJ3vvSkln2RZPsn1FiFqoqu0Gjjw3DjgPN
CWPsvEx/fYndz6zsn9wNY2dgJzsZlT2ky8PQezDvRwOc3cpUX4IzC/JV2mfjx9JRmHcTZSec4WlZ
nW+D2QNOQ0sIjjC/fW+MQqohNAfPKDLMm+i5N48E8vxjGbq8HhAQYedNQUn1Gg0Rw72JbIwOZeO9
MV8WxtIKZVmCrYpGn+2AJbdX9zwzcj5LY+DscDoljrO40THo4+WMG3zAHj9TDYgNBXZsgqZL4jXi
Fp/MU+iDSFXHV4Vl/6wu+1mz7PWrL7vhy9kfXOw5tOn6Ly90wTio/3bDg4e64M/P5eYbJ66wJK9v
ZtfHFrvgQSXzxT8Z33T9NyU1dRdPHT3VsPnBBuUK4G2eoWfUmGBi0UkOFiunnVhs4AeelmcZGOcn
R74x0bzxvePwvR3TEpAPToz9eLNSvCLfuJx/4DcX68YPhT/0jn/jZjX3uCovKGkKIxUXUonrZiS5
UmNy8fpMevKbj6e/tmVSqt/83HPwFuuA8fr3qmI+CF1KfbYGnX8oN/VE9N8PaQGsXB58KHjb5pG/
hAZe1LHFfBMY3v1Kpvmte05Jiz84/9xbi/OLk4cmJofreIed33zqkFrsyisFl/306akn3nrHLvt2
LvvrjrLvnKoB2U2zd5G950+r9maIGyFOf01wC/zgrvCuh9Q3S9yYJTJ7/rPspRJTUgPn846xRHnO
rMqPZcXFtQQFRJHz1Sl1GnEAJvh7qz3D6blGDnHMmNYf6O008Y/t8hZE5L5vnQYHL/9x9sp/HJrY
fwIr8N8GBrKKj5aQihUo9pG+H9nsUyItxm6VtKLqjH0SSWZSuWfzSbuFyKgvp1jAG6tqoyM/YrKL
pcn+M112LnJ3Oi/7+1bH62iKpiOT7E4NMYeoDtraZG+/Zy+f04Db4C5ZaaD7DhANOSKR9zOB62BS
mTfrOs2cAx/s68y/vO7oBv4yat+rTCj0GLLbXnT7elhaEbpvtcVlurnz0ReUJX5fd3400rM3n2h2
eH6yHjaclp/IhIO8BeFnzfeBzx7xSfba/CT8Gfv7Iitri6RMaaXhtGFEoNZna9EeXqBlnEv6TgRy
jZz9zIfbR+B0lz4J1ixIZJcAfnHSD3zsnXkDYtK9sk80NJVIR4PVdDsKy97mInsTl52/+DMXIBZX
Zb/IZG+uvka/Fg/7wvF34KmhTXAkNvcSH8iNJPkCDGODMCx/aHPmVDJ9Ms/YvTKSFPbGXwUau0/R
hPo7j1MYOJGu51ZZ9rsUfmxAvKLoVWRuZMZNlLMnU3Ms7cxImnCrb4DKud0ON7HO8w9f1v0WVT79
Cdt1g8o/fkphGFvkLYgzR8PCpZOzdj+6YwiGO2BqGIY+wNsTiMsF0uOP6a3U67NgdAiGxpQ3nmH8
uuc4pSf2tI9vTV46cYyVc6AetDTTjc3p0xQu13eGT47zoW4He/M8L4/JQv6O8ElaPY0uJvtlWfY7
bbJfMcreZ5C9WixpL/zoxIYNO/932nORov/Mhn0jSafZeC9zzCx77jMnUlGo4GoPFS1Mwf3PsVZ6
m2Nt/9TTRdOM/MPTUIvwIpeX9lUPdR7SXNMxueRdoaGt7j2TuSmnmA9eeLd49tYG6Dg/Bdfm4N1K
NfKDFypXlt7K+rpcx/94SwrTFUmzGigu1++9UFuy4zcsiDLffzW2+BMylRDrC6jRCNRoBKJ2get1
IMqFNi8Xrglp0EYj1rONpgB87oN6mgAxpdIu2FErRDkoMfJPA4Su0MSKVpWlUkPlxD09P82LDESV
1a0SW11ULoAU6SM9mxpCgZjkosTap9ZYtQsBJ6dK0GhKvGpzAS1XC9HKUn7mUm/9yqh0XmxzperR
1ipjgCmbcqU/gU6V2OqS/3dVaFuVeggxiUEt6cEeq3XhammK61cT0R8XSwEDq6TRyk2luuFRzQQl
1KKRVDFl6p21GDSLOdRvAa2CcSHWSp3NrdWEEquEDrISa2HEy6NGvSd2rs/9rVhtuGllfj66Niam
6x27khJ+L9hf+ZboV5olkcOJZt8Ioe5dTiyPS1UaRTxrAKXU4apUzXFLT7ymtPsc4OzRIZY512Ey
Xfkb46SQtWZLnOp2dz5NPgQUdrrUUqj5KSWyJ+DBvS25U9BlrqBGg82tcw+nNds2Skw+a1EjSopZ
flXtKbG/07wpbEkmmhgftlpGuMY1mtpH2IUUwSGRo5kkVdZi9WHzWK/jvI3XTNSLM6UPOpxfIlo/
FopFk12qH606ze4GmDpH0NVR3qKayTx8IAVfItSqbkWT0mW2U0msSmSzEEqwKZZaYxHLsNHEPG9B
TJNF+StinLbOB7NLIk9Hy9GEOrzGV0bZiTYno9XtGO2UXjsrILIlk0NdSjmFZ1ScBMsX5aj8tJhf
j3BEaWzSov1bJAHeHw89UbiTaq4La41N6p3XQcHDtGrh31BQocvuC4o9VzGNJuWnQoX20hXYhRUb
GSIQqNEIBGo0AlELfjQCsTyoXwSEq6/RhfkybuP0Isxolai3siMaKw3Z8WCaMDDxozW2plt6QyYD
eboQP9rKos5nsyR34i9a74NRLCR7LMNGk+UqlSMzWrkiK6rSVhqy48GsMSZ+tKovbumNmfIc50L8
aBuL2kCNNv2KSW0C2X+dNIlFanP6rqBUdR7SVO5BbXQ2eBVlRq+0WSlCQy7Oj1bPSKH0xPkN5eX2
EFtd1N5H1taUw62uPogHr6NK7Wh0vdNGG6TbDaPBNVmWQsxo5ddjsjrdWdS2lMpvo55Zz4bmm9IU
/mqArB09XkMjw0oyoymp5m+FtDTCtsXBsFOgC5ZCwZUfTQ0fxnhpPvXyFOEPhsuf66ggM7q6xqa0
x4c45/ZUiEbRcuZHE8sXX56KKj9RTSJcAxpdSWZ0LYxbSLkJDNMSxO5WedA0Ws5v25SgH+IZ9d5e
g7XPjC7w1nAXy7GR1JtO0mX7EKUm98DeRjjbaH3WtILM6OrxfPN8ZwuX2TopY+NHm8OdadLUuoAG
MYwqrfxotxpcHpECfVSEcI6woa7EL5CWmwCJpMU7opxPFVcPa5Efjczoqjr15TgoCE8ajczoik7G
lNVJ2JHLHhkiEKjRCARqNAJRdT8agSgPClcpXHWNtiyc7L7OUC1Qop3nD7zxo82JwbKMdCXWj3ZI
BfmFo92XlQZLJxpDkB9duo02r4buhfi/apRoq/6AoeZi/Ghz4nxb7Vxme2pv60c7pTIQPQosKw1O
nGlq7NXa1KPCYtV5SFOpR7XR3XgtmxJdbSviSCUufQmvQgEuRROvN4cUlbdoJ9a2bSYevI7qtKDe
sU9NS0IvY7Fo5YquXm/S0uo2LyNdhO9MbWclvo0KE6xLpF8jCtlo1Z0kJT2JpS3YvPJvvzy7kxic
16I6RoszJ6iZOKpXUpAfrXsRQLy9H0p7dSA8+dHuLGjq1QqtVucTw/dVVFdU4ukbN09L2tpcjsL8
aL3yQl2yxla6Kx3h1dJo43jF0S6vHUp0OR4oLdGaFuRHe6I+U7dvdcEYiyZ6uX40FGBHe1r9vLZG
3HR52coxldaPvd2/CXJfVjq/Q4Eaiwq9fD/a+JquaUq0VQUc+dFu7rGNxFzQjza3tFR+tFPRtmWl
LfsTWGb1KSBB2gvqSFkqtM79v5V57srqMORHL8/r8OafUlToCnlGVcp91XkdFR1yoUKX2i3Ij15t
G41AoEYjEKjRCARqNAJHhnn+Iy26wATUGEfahR/tQhh0ZS8X5lO70pYL8qOt2RzXjzYV4CDF+uJH
cyZeuCoarXVeiUTM1edIu/CjHVdnBnf2cmE+tTttuRA/2p7NYf1o21a2FilqnR9dokx1pWcpQScb
wfFeKCtHU5Mpq1mOtI1XQZYhCvFWCSnxHhRYIdoldg2utluirLMr2rx6t9c3swa6RahxjjQpv6OL
86kL0ZadLDp1l8H+xcC6J9+tkh9t/SSLeNaTWuFIE8fv9txFMZBWLBk8K5gzP9paYEmL1hVexXrt
I1w9jXYdFK4VjrSLC0wKEUSp9RsHjws100L8aOJNMGeDYFnFGk308jWauK1et+Y40mVJ5JGARQ2z
Q+UPrQoxmFCrl+9Hu1unNcORdvA5Kjlyt9GWK+EsGYuyMaorWNHV50eD8xqja4MjnWcjm6nENh/W
jb1cAk3asryGOz+6gB/t8hmhZfFrsixX/CpGHSlbjXCYXqEOQ370Sngdy5ldQIWunFOzsrmvSq+j
osMoVOhSugT50bVgoxEI1GgEAjUagUCNRqBGIxCo0QgEajQCgRqNQKBGI1CjEQjUaAQCNRqBQI1G
IFCjEajRCERlkGhp8oUT1a61Dgm3iLLg9g1L271/N80OrU2BabTRiDWPyP1v/qmsyTPn3hRD1TTU
DX7sfUQ56Bq3BcX/ZemdWP5y7tJ3mltSaKMRaxRp/47UlHLaqgblJn4rkkTVNToqQ3eD/IYI+XDY
D1JOEHNxSCgpw0ILQDCipRfFnMTT7l9/rnmA9YAUEoQga3tQFFg7uSViZyEJWsQwu2VpW57BZkFo
jhs6Ns4CgpIawA/NSr/GtX6XRL339TCtvvZmQQxIYLhBtQkp3NB8fmamVVFnw/HCmWuC7VX2OsbH
u2BAf4Xs2KSfdgE/TdwuZOr3HP7suW9lDrwaf2OchZ3920XJd0VpyT2/Prf/rWmJpZ2av3hoXemz
tGEH6wGyLfGTM1+r67w0I+6czbDgp/u//5Nb2Nlcw4L08C9tuf51ITk58leS3LHjP3z1rp89u+P1
2JszktyhbDTVDjvkfoUXrr3re7w3IXIbaH2uh4FaX/0XziQ++vFT410wXsNex+CHjp5P8Yfb6V/q
8kzrZd9qeB0hQQyBwCwJxAOCsF+zPlv6GkGE/q2QhU/AYzxksSMHreoT8d1Rf6R/QHaWLuzsXl8W
et9u/jcLoyHww4swNsrOGX4XQmPsLOdbgtZ/dnj5Zn0iSMp54mNDvbAA/n4tgOGmnHqyCH+hPDiZ
fOZFCKlnan1zT08vwESt99S2rxec12jNXbcafnR4W7N/Wwu7ZwOw+5VsMvNpzVLBKNQBc4aW2L15
SAwkoKG9XsqOKbGPwBtaAY2QWV8aHX9R9gUhsp21/ShEIiAr41HYzs/qJ+sT2TOOGbfIi3/zk53+
7fA3MNhm6Jr4Zb1jk4Kf9SsJGF4L8CDvYbkWtb6mA8dfrPWe8ieD771G9Z9t/1o3RdKJ1dDoNIyd
UTs+DS0hOKJ3coQpa4+f36XYUGDHJmi6JF4jbvHJbnMfRLQCrjALs64w51NaCHx5+l38sMT/7FL0
XOxs2iJ0Cw5LyKZT8H3FRN89zF7NvcMHbx5esJTKb0Es+dPezdC2ZLjd9bE5P+thrRZe3/lf9q6B
AYrvsvSTDpgBxYc2HK8NTc9VZWLaaa6DGQX5lsGRgwtB6FdDubmZGEm2xu6BZGb7GDPUs9nx9Pjd
KdnViIF+P7Tc6wwxRYF79F4bUnrlUubM3WdTybttGdrCu375JfnsV6Np9rzfvvPlR3c6KOVcxreV
2Yv5V8xhZ0DWfr2+yBh8fk101Jfm5ze1gaLOoBzbrg9mZiOrN3uXiKvBB2BC9yXYzUxAJJlJ5Z7N
p+wWIqO+nOJq3Khnh4+sR42uV/plAhIJxZmoh7hy1h2K9PmesY0nr+S+SDVfeF5+yTE/OutSeg62
H4zysYspjBsRvT6AH66RruqYm+r6/fzlxq6ppK+K98mKJui+gw0BY/IgJpMf5AmwAZoFiewSwC9O
+lk6Fv0GxKR75fmtoalEOhrkpxtgZD1qtADd+9iDG4PT3ew8GmV/7ujhI2iYfwZ6JPsw6J7kl9Sp
z+/Ii7HVQ7oNrHeWRfvFNj8bcg4MDPCxizI9p4axC7U+vyCdZndlrSAyezT4nnbZf76+KVst8+yi
0eOnkumTl2B2MAyzsc68S9wIG2G6sTl9msLl+s7wSeYZtkEH+APP89ipkL8jfFK2SSfAtx41evpk
MhkfgLN3HUgelV+oR+KpuZPsrL1uCp5vtv32mhndp80eL8o98lq85XJ81l7w5YbLLVvzU2CD/M8x
PUytL+gLHGB3ZQ3Bl77Y2XBtZy5Z5V+lvTOVEu8RvfVoKHs+AogCiIL7CrWTW9LLzbpKjakxgUrg
3qXJvLcpHH8ClbYgxJyrPw3B/+gv6PrUZVCjK6XRCMQa0GhkKiHWF1CjEajRiBoBrYES4IVaEIKi
RiPQRiMQawHGnYWsm/aWvNMVtW9XbNwJUdud1TmJ4YzaNtm2b7xt3CZefucQhzeRuVzrToQFpaH5
vblxx6+1qtFlgzjpuFEhCDhvwZx/lhz2aHZ6uAzlavt6uydRz5SDaQdSd2lo/hGtYYWuCUe6JoQo
ptGKNZNvqLrzqX7KzZZ6y5WIvPmTr6ieHvRNaonB2lmNrYNtJeYdm5VNZEmRZ6fkBy1fukPa8rf6
rgrKftYq8LTSmhCiiEbnrZlusojhQI22jBjiZO2ltr4mBoeEGk0gKX6b1CdJy+vgJRB7ywrvsUjz
22y7SkMq2t+I1fI6qDdjYLRfTpuIO24tbj5a1JDo5RInFYQCmXTBSSFdps77fTtJY/KS5D3QKe6L
uVY1mmjaQYsrOa2cJ0QsfnRJmby/fekyBnnEebyLWGsjQw+6UoJf66AP1LsilpSJurnm3gu2TbTU
rkdNaqCEmhOisbga2tSBOruwxOCoGk+d1KkUP5WWkIksa+hBKjtMQdScjSb6LLLB91RPFdfS4pQa
rgxzau6usUNlfLxmSqyUoFbnJqHp+XErlypTMfmAAmpLgVofHVLDfnTRuXwPOct8iMs0Adq8fyl9
bMpjzbosNmmxl3hFFMDzrSGll7teDLHTXD4ptRfKe2DLfNyp/luC93tiymPLWvKv4JShGgrt3YWi
1TQpa0DFq2pjK2KhK5qn5N8MSQVSVHa8QEovdt1qNalKlsrdbFL5PMhUQqwvoEYjUKMRCNRoBKI6
MIwMqaPjvawpHtsPx9Q2q2ugvznV6sht1nKWwofWeYFynnU20+E2l19Kzhpqx3LykMLz0dSNeFli
y60a7fQpQKEf6ly4zaayvOZxyIq4yrwOSql+oCpziWrBVCPDK7FgiVHzmstiMcZIrVzq+iCVyEHy
/pwhriavw2LsjJ98WKjSYP6Vx06itpRFTCxq+X8jS7mQ+1FELUthPBk+P0BcVRrtaCudw8xcaOLZ
pDoSkl3oz9TBWyrKh0agRtsNn3dvnTqe2q+pd2cg7/ESB9uPiowoRaPzX3Z4fEWbCXPU1RqXwFKG
Up4lz4R/xNU5MlSHe96mUIjV/FIobqapk6YRGcVKs9Sfz4PwiqjpYDrjey5+NaGFRNv2y8emQa9l
WtAeFMRgXC9OUpZ0b1rRfQ0bnbTUNNFHzfxosF+ZSdQmLpwpk4FhDfr34uqUB3ESIT/PWhIf2pzH
iXWNAHBciHp30wR0Pa1fTh8b7Ado+1z/MqtIvrgVuvbql74GXtzgHVPVs9FEM3z5A9FHYOp13jrq
OQwxhKgDRGJMRowlgFYuyVtZYre9YMlDinkvbnmMkiI4DotCRDacUuB+wu1nRBQOyzGLY5HIJcMy
4eLH2Z/5ZyEa3iOm03uENN9cWGgiEGiDwWZzqfEA37BuvwRt0TaQZOu+sJUVd6uhOB66S4ToU8Ke
yKAosuLa/YIYgeZBGAyuqNdRwyjruz800RwPTwaT8kmr71vy6vWLk0cfUKxoF5GMq7WPLSZAksYA
lp7fEOl4/miI2d1ENpCC5mTiDssOHFEx07QZYhthMbYA1/yUBwmdkXY4aiju8wlIPHAG4P4LL2Xu
nJxtAZhrzs4mYXRfYl+Fvuds8K+5++FfpbzrBl3DkfTucXn744kIfW6cBxzeLe/6EvvHxfp9syl1
a+Su8UOBv59vu/JtniL1kVjk8EfHYcEHLHdK+o5g3E2JZah/+9C5by8eeUZqELILjfJ+yclANu1L
N+SLu/3e+ad674Ku53p8/cMRH6t0IQXs8Jj4eOPC1WqjEWVD3yYnF1HO9YDtc8l3jyfVvRr5Jkcz
8zC/oKZQUiVagnybtAsL1n12d7LCcvCBBVgcX0pI8m4yvsupC01f1ooTAJ7JQPYrvB69uJkWeVMm
/xfOAmo0olzUJSBuCtiTgMjsIkAjt78SG9P56tN15q3PrgPhNXZ4rH6LpbAY8yj6IdL4VEOksbNR
1leBF8cGmg1ycccApnKD0GHKtQmmuQN9caILNRpRNsQu2DtkDDjSJSVCTINnmDs9Sb7OlZJYdiNf
+r9RpunSk+fmLXs4ftsPPSMswx8LIHxOUObpuhKJcANAc1iCRJiPJP0fazLnWphOZwAmA89mJ1Gj
EeViZkE0K8B/zQY3LrERn1/YEL3PxyftxmCrOU/gvg6WJxyM/KdlK/TeVmF+AOA3fRfhxVFlVnjm
D6+9NstM8/STwWjHk3xb8NG6UXOuSxt4cTf8POK/oULvHRz8X9147eOpdeZJoUZfxcjtHfTN+lCj
EYjaBfrRCNRoBAI1GoFAjUYgUKMRqNEIxHrC/wOB0V21ys7+hAAAAABJRU5ErkJggg==
</FILE>
</FIGURE>
<FIGURE FILENAME="Forest plot.png" FILE_TYPE="PNG" ID="FIG-02" MODIFIED="2018-01-24 22:55:55 +0800" MODIFIED_BY="[Empty name]" NO="2" REF_ID="CMP-001.01" SETTINGS="SHOW_MORE_DECIMALS:NO;SHOW_ROB_TABLE:NO;SHOW_WEIGHT_COLUMN:YES;SHOW_RAW_DATA_COLUMNS:YES;SHOW_EFFECT_SIZE_COLUMN:YES;" SHORT_VERSION_FIGURE="YES" TYPE="FOREST_PLOT">
<CAPTION>
<P>Forest plot of comparison: 1 &#21069;&#26399;suv os, outcome: 1.1 os.</P>
</CAPTION>
<FILE>iVBORw0KGgoAAAANSUhEUgAAAtEAAACwCAMAAAD+IMLjAAADAFBMVEUAAADAAAAAwAAAAMDg4ADA
AMAAwMD/gADAwMD/gICA/4CAgP/g4OBAAAAAQAAAAECAgID///8AAAALCwsWFhYhISEsLCw3NzdC
QkJNTU1YWFhjY2Nubm55eXmEhISPj4+ampqlpaWwsLC7u7vGxsbR0dHc3Nzn5+cAAAAAADMAAGYA
AJkAAMwAAP8AMwAAMzMAM2YAM5kAM8wAM/8AZgAAZjMAZmYAZpkAZswAZv8AmQAAmTMAmWYAmZkA
mcwAmf8AzAAAzDMAzGYAzJkAzMwAzP8A/wAA/zMA/2YA/5kA/8wA//8zAAAzADMzAGYzAJkzAMwz
AP8zMwAzMzMzM2YzM5kzM8wzM/8zZgAzZjMzZmYzZpkzZswzZv8zmQAzmTMzmWYzmZkzmcwzmf8z
zAAzzDMzzGYzzJkzzMwzzP8z/wAz/zMz/2Yz/5kz/8wz//9mAABmADNmAGZmAJlmAMxmAP9mMwBm
MzNmM2ZmM5lmM8xmM/9mZgBmZjNmZmZmZplmZsxmZv9mmQBmmTNmmWZmmZlmmcxmmf9mzABmzDNm
zGZmzJlmzMxmzP9m/wBm/zNm/2Zm/5lm/8xm//+ZAACZADOZAGaZAJmZAMyZAP+ZMwCZMzOZM2aZ
M5mZM8yZM/+ZZgCZZjOZZmaZZpmZZsyZZv+ZmQCZmTOZmWaZmZmZmcyZmf+ZzACZzDOZzGaZzJmZ
zMyZzP+Z/wCZ/zOZ/2aZ/5mZ/8yZ///MAADMADPMAGbMAJnMAMzMAP/MMwDMMzPMM2bMM5nMM8zM
M//MZgDMZjPMZmbMZpnMZszMZv/MmQDMmTPMmWbMmZnMmczMmf/MzADMzDPMzGbMzJnMzMzMzP/M
/wDM/zPM/2bM/5nM/8zM////AAD/ADP/AGb/AJn/AMz/AP//MwD/MzP/M2b/M5n/M8z/M///ZgD/
ZjP/Zmb/Zpn/Zsz/Zv//mQD/mTP/mWb/mZn/mcz/mf//zAD/zDP/zGb/zJn/zMz/zP///wD//zP/
/2b//5n//8z///9BjlLGAAAfeElEQVR42u1df3Ac1X3/SqfbvTudpXsnyUYEG8sSZJoM0BgjrF9x
LTk4rkmYkAnJpNOGMlOgf1AmEwaaTKYekgyDaKDJlJDYacclLWljSiYlkIbUVjD6Yetqu0kc0hIk
y7awZSzrnmRLOt3tna7v7a/b37cr3Z1P8vuAdbvv137f289+3/e9/e57FQgYGFYRKlkTMDBGMzAw
RjMwMEYzMDBGM1zj8AVZGxQJ3U1j8p98icjfpnO+QO28HFifTefNWJZV4BI+ObD/gHCVqsB0dHmg
L3Xozjnl5NY2EtC3AqvQVqOc7LnzalWBMbroEEI8F0xANwU0VHNcYD85CQdB2BXYm0vWBRmSlOOD
/RzReCQFwGNcT02ZVIHKJVdBrU8oBEJwV0RfhVioh9uVUKtQ08PVMkavMtRMJefaENFYr0MMZvnU
mfaHSSh3GKqSoQdzyeqhCmr51GzbjhRRbzSk9kT1l7fUlkMVJLlIFX4Fw0p9AKZm4IW2o4u5ZP2E
TtveODSXRGoVtpwI3x5hjF41ljTVUpBYX7MGyH2Po0EMCV9NM2RJ6Egr8DCCc0lvjc3AfFWNRikv
wOhmSJZDFRS54ncOTqv1gYQfHofR07mke46+BQl4rIaoahntMDpCghijV4txLFqSkVu/HoZOgI3t
r/shcstiiJ5AFMhPNKomfX0gcwXQLZlT0KGEbafxf1YOVVDkakoG/Wp9aBU6tFV4sh9a4OCe775J
zA8Zh2j8dsbo1YV5+NPfU1t04aYd9OTs75WIAYjH1VTBEOnJ52Ccz2X8JY0fL4cqyHLFEkem1fqI
GIRYrgpdz2/dCLth/CYtvUj8L0sqaxVjXLFx/8jNmY8QPdf6iniL1xxWIpLQkt6iJpse4mu3JD8o
bCY86YhTzReA5pdhqByq0CPJtb3z9aBaHxF+2Ll4u5rsoWBa4CH5oY+oVeDgroqPBEtqOTEdXXS0
DV6heqwVbiU2aWiw+udKRPro7Lc16YKd80eHLlMDdXpgPQ0YOza3+/hMOVRBlutO2E2qINdHsjSO
zL+iScd1RaYHN1IrunrgAzTg9LHE3PHpkspawbxJGVYVmI5mYIxmYGCMZmBgjGZgYIxmYIxmYFil
jI5leT8fFqAhpEshvti3RjzMc3x1zEXKvDDlpQ4FYmC+UqV4kpznQvVKIK1DLmO3G8mEGp7jwg2S
g5k2fbcAcb6bi4PQzZuklY8MbSZGhEhGEtMdUoVQqmRbeSHL8dkYxKW0Eeq2FpbfMtcHeT4rLKuN
PdyMUHfDCpVd+85we89Ljf17WvbdAm79Wv+59eRkYvdHiyRan9fk9bceUU5oHXL5+9w0JdpycrJ/
z5DFhdfF3+6AzpthHfiTNqJZtRkHdZfpi0FuXlMh50pV9TyZfGoH/BZis+Rs4cxGENKzEl/u/eG5
t/ccnS+RouNED6mlyT48Z5C94VOllF2jowX4A+jq26e6tkqusPsBAkTZNHSLH7vUcHwNjakO0LPH
SZ5g34KSGiASCMaoh2xEfKJDIcU/Vk7Q3R3ldgm2shAlWSO6E+81PM2xEMftSqjuuRwvuucSGST5
FFyCjOx/nHPPFeV1hRT5r4tUxirmbhggVU2BP54lMsZp0bFQICKK2U9kEK9nxC/gDvL3DpjUq7QG
LgDxoD8Wp7LFxXLUWB66NpPLfAKepWeZxizUyd8YvTASjHb1lYrQ9rI/RGUXFNmDVrI/p8ouvxGd
L6nsGkb7YHMoQe9f7mGs2xp6lMraQO4n7XEjW6qDoscuf17KvDnYry1t8bU2wqStxyUnyakZk3/s
VDhZZydK7ZZgeEuEXvNLhphtb6TmkvdCX9+TEIPaQKqm7VFJBkk+BfXgl/2PlTqo8rqAH24PNFjG
ZCBN1FWa/F7c2BOa2dIk3t6tr0m13D3a8ZcpKwXWOpyth/rssF8fPBloj2xqC7U2bQmHtmyk5WTV
uAqIk0Ykl3qED8XB11AppEalmMfhnVIao7ayv4uI7H5F9rbXFvWyZ3Syf0aKSZdUdg2jDw/B1t3V
cW3sguj++hq5nynRPrkPRk9BOzkYES2ky0PQtidnRwOc3kyoL8CptHiW8Jv8Y/EILNiJ0g6naFpy
zbOgt4ATUFsDB4ndvmMQw7yvZhZelGRY0Lnn3jocyvkfi1DldYEQD+23hAXZatREDLXFU4N4IBVr
G/SnYDQhuSwLsFli9OlGWLTruheIkvMbKgOnhxLz/BiJGxmFDlrOmMYGbAkSasDgQGjregjM8Gv5
TX7RT6EDoiUdXznL/llV9tN62SuvvuyaL2e/f7Gld/0NX0w3wRjI/7bBw71N8DfnsgtV41dIkpMb
yPnhTBM8LGW++Ndj62/4hiCnbqKpu4/7Njzsk84AztIMLSPaBOMZKzlIrJh2POOjPzQtzdI3Rg8O
fn28et2NY/DdrZcEQLeNj/54g1S8JN+YmL/vdxcrxnojf/hecN0GOfeYLC9IaZwxH+Pm4x+YEsSL
apPzNyQTE994LvHlTRNC5YYDB+AMaYCxyhtlMR+GJul6pgqdfyQ7+e3un/YqAaRcGtwbvnPD8NfA
R4s6nMlVgeD9LyWrz3zhuJD5/vkDZzILmYne8YmhCtpg5zcc75WLLT4pqOwnTkx++8x7Ztlbqewn
LWVvnywD2XWzd9Ed50/I+maAKiHq/hqnGvjhzkjnI3LPEtNmiU6f/yzpVAal1ED9eUdJopzPrOwf
S4qLKQkcRBHzVUjX1GI3jNN+qyFJ3XO1PsSD2rTBUNtGnf+xWV5HRB94+gRYWPnPkS7/OQiQ/zhS
4L/39aUkGy0u5CuQ70AdPzTpp3iCH7xDUIqq0LZJdC45n30pl7SZi474s5IGvLmkOjr6QyI77032
n6uyU5GbEznZP3h1rI5AdyI6Qe7UADGIKqC+XrT2W3bQOQ24E+4RSQPNdwGvyRGNfogIXAET0rxZ
0wliHPhh58Zc53VXM9DOqGGHNKHQoslu6uh2tpC0PDTfYYpLNlPjoyMsSvzB5txopGVHLtH00MJE
Jaw5IT6RcQt5HREk1feD3xzxSdJtfhK+Sv6+SsraJEhTWgk4oRkRyNcz1aiHFmgY56KOo6FsFfV+
psPtg3CiSZ0Eq+YE1MlBkJ8IAh17J9+BQeF+0SYamIwnusOlNDucZa+3kT1AZacdf/ICDMZk2S8S
2atLz+i3YhF/JPYe7B1YDwcHZ1+jA7nhOboAw2g/DIkf2pw6Ppc4lvPYvTI8x+2IvQl48AGJCZV3
H8HQdzRRSbWyaHdJ/rEh/orEq+js8JSdKKePzc+StFPDCUS1vgayz20r3EIaLzh0WbVbZPnUJ6zz
Jtn/eK/kYWyQ1xGnDkW4mWPTZju6cQCGGmFyCAY+TOsTiokF4iPPqrVUr2fAyAAMjEo9nmb82nME
46M9DWOb52aOHibl7K4EJc2lqurECQyXKzdGjo3RoW4j6XleFsdkNcHGyDFcOkbnk/2yKPvdJtmv
aGXv0MheKi9pN/7R8TVr2n9zyXWRfPDUmp3Dc1az8W7mmEn27GeOzndDAVd7KGhhEh48QGrpbo61
4VP78qYZ/sd9UI5wI5eb+pUOFS7SrG2cWHRPaKivuH4iO2kVc9uF9/Nnr/NB4/lJuC4L7xeqkrdd
KFxZai0rK7KNv3aXFC4VJM3VQH65Pv1KecnOvmFhWGb/V2aLPzFPJYbVBcZohtUFtroBQ9GhTnOU
Yr0wpqMZmNXBwLAyrA5x/j4394G10yCWJ+QXSznkHzlGPMMlnEVRr6UXxyCctqIoV2WkBCj1N6XX
XkWXVwpAYKqsRSo5QJ88F4yMtdFKkbsyBjY55cGORrqmRS54hJH2R+KEfIZKR2msvfMmqTCyeCCV
AKQJkGmDLRiqXiUXmSsdm6pqlUopE5nl1YSAvhFNV0a4PHnk+E3Fj12l6isCo/UaBqPcCbZQHGbW
Y4RdPQoF19DYLA5yl9MioADiI8cAS3nzNmJ56+a+AqYqvB1NNAHC+hOkKDNdjHOjl0ydWOlTl9fG
+oRO3YpDnMfeCDkWgJZbPLM69P2do5JCLm/n1bP2sGI6UStCY7zaV0iX0AOH5Ez0ccfmCmsCsGOT
eHhQmA29ZDsaWxqpjtQwEuVq6RWkMRywyle77gKZDWtPBopyLWyqsBKgXtypSZyvrcYipq2XaEfr
SY1sY1ZKl+haQs0cjuXgAqM8drz3i6vDE3PZ2gmRlU3lkm7EUpln9sB05oLQV284jl0HOkVZ0oeM
IDw8GsYj7Ehoy7JzqlmKxcCwZDta200rNqbYwLkYsTcX50BotN4QRbq5khJOeWhsW/MPWMhnmQLb
Tkhb5VUNGw9XUOXF5llngxSayVQMzI52geV4k+ahLDP6ijFlUnatupq8SZ2n5xihvVg6pcl9rY4M
CzPkYoT22ixouU3OAMxTiYExmoGBMZqBYUXY0QwMriF9yBIpKaOx2VXXZsBdbs7S2tdrGg/nvP7R
Go9o0cEQHPyjTa7M6rWQ0xs/OZXmHNn6c+uymlys5Te2bGzoWUejpZLqqjlLY4Pwrv2jEWi/c3D0
j7ZwZUZqvS2SG5pTd27jz63LanKxlgUtu+m7V1ymqzDeKmegAjIa5z7qkN+FYUBLdpZelnRuHyZs
1Xkol87/HgibXtuh/C2MvXhg61w/TH4gNt7TdrUsL3za5RuW6VJQwdaOVtUCUv4Hs8LVccHBWRpL
r4GLVxdkYRpoLu2CcXo7yTGb5vHR+e45p0Lu1Q8qtNJiVoem9XROBW6aGCM7c6Q00BsMyqXzEts6
W57KaX1VsRMR3VTf2eOLvSlc9lwHBhfh2C3JoISEtn4wMVpCNmfmaZ964zPg4WNNW5lUpzAH/+6V
hMhVZTS2815c+c7STgK78by3cFa2sHC9ujRjJ8Od2RteUOli/kB/5tFZurQE9dLfeOxsjK7MTpnc
pXI21pjJUQAdrU5k6Ts6XQdYvs7SS/CP1gdYnuXaxuDK7OQfbZHKKRZbTNpbOGIzuIFb/2iMlpeA
+ZbmbwjmH13EkaGpA8zbjs7Tc4zQBWoKZoIUgtHubgFzll5uMzH/6KKODBkYGKMZGBijGRhKbkcz
MBQWotdSpBSMxsYVd10P2vN4ScuekMUa11j7G+ddD9rCTdrSn9pctOayrtaPzrmsYrMTiaEtDW5T
eqdv5h/tidF42a9C7Lyk9T6pBSe0oQIu14M2uknb+VNbFJ27rLv1ozWO1cjiDSy2yGvt9F3GHh4e
JKvwmB4tkdHym8Cct1pBvaSLNyXt4Dns+qI4nxsF8tq2xgK1TtjYoQKodA1XWHgQc9orTZdlR+d8
yQrrJY2KZncUYGHnpcjlyLmcdYAB2T8yUhnIuVLsLfjyR4ZI16iF8JIukZqwWjHai18EdqqA5XeY
1v7ROffSJbiHGwtD7J1roeY6CuglXSJTzmrFaNejA2+OyNoPuEy0dekKai2W0Wdp9bEuUlJG6z+6
K5SXdGmVDFqa0YHAi4rGudEfds1/s25g6rewqDT02UYfeDvdXM5e0kvtNrAnQntaUNruybMoAxeo
NszqMFucBfSSLgXZ7VZrtrOj7dykrdePxuoMj9EscLN+tCu1re5zod9U0mEJagYzvK0fzbykC2Lq
L6d1mH/0ckaGps6PeUkXldLFM6jYXEee4eASUzFCM//oko4MGRgYoxkYGKMZGBijGRi8jwzVN2Bu
JlDLYdloszDK4Anr19G18vYEANuFph2WvTMt62znH61xMEEG/2iLMkzvYfVFqIlWvH80dbuLlIrR
Smt6XN7qqi0breOPOhOAQe+UDeYpLxt/aoslok2ZTJ7PNutHGxw7dP7RVmXoPgLQF6FLVCb+0Rop
XvGWswKWNwWJvDJabT6sVQjeHaJLqUkMizPn9S3Gbn0IHevlbuIdW+8om//CBVgMsojQyOTxDct0
sWtUZdcdS3zGyKRw3TpES2elUNKmDhuZ7Kh8HMJmp2UPjLdc4t9iywnIc2Hd5dlL70IwWq8YkGud
gpGre1W2UL1BsbvEmhpa+0cjrT+f84tvO+cPZNi7ZZUgUlJG2w4Kl+IQjcrlpbcLMWTySU5XrsWW
amjlH+16pVwEdt0eKsemXHE6GtlZCStm2WjL9aBdszRnKHjyJ1qGf7SN+mAEXjqM89HIzXcrbjz8
y2gU49aRGbtJr1tzIP9UAF6quGz96MKMDK3HcmW9bPSSewq79abzsF6ZaHdaP9rZP9oUa9VYdokY
8qACFZVGrPv00CLMP7oYVofnPhIzQnuk9FXMfU1aHZ4pveTIaxPMP7rMdTQDA2M0AwNjNAMDYzQD
YzQDA2M0AwNjNAMDYzQDA2M0A2M0AwNjNAMDYzQDA2M0AwNjNANjNANDcVCf5arC9YzRDKsC/dX8
u9PvT46/63usuKSuYC7kDMuCm6+yosnURc3pE3vTfqajGVYo4ihQNfqeltDQOz3rf6yB6WiGlaej
hbUJ4RJA3ZR0qvu9e2DtZHF1dLcI1YwPaiLEn/1BELIcn41BXEoZ4WoBwlElPc9nBZp21+p7SEKk
BYQajguTuod5jtSTIEaOagSo5SMA2YTV7eS7tQ0bqyYFCHIANAR5+awhJIbLbSshFua4x+KiiqsW
rwKI54P1oLlB5Q8hwgdOTVyqA5iqozQ2/B6Z/r0/21/wq/pyxB0ba4K+MeVs63r1sAnoYXw7l6zs
2f/Zc08nd78Ze2eMhJ3+ZkbwX5Gk/8Lb53aduSSQtJMLF3tXFZ+FNVtJC6At8Z+c+nLFxpkpvn06
SYL3dX3vJ7eTo1lfWnj0f6ysxzvFhiMNO/aDN+/5+UtbTw6+OyWIDdoHi9nT+zfHU+TsgWNn9m+e
EuS2lbLu6zpZB4/Tk+tnT9Zvnk4mPhoPLqTTY9K9KCc0WQs08Q9QcX52nhwl7P/NLbxQEzq0v9h2
dA3H1wBHNAnEiPbYpWifTR1VwEPXZkjBJ+BZGpJpzEKd/ES8MBKMdvXRCsCF9ubVpaF3bqN/UzBS
A0F4FUZHgBIR/hhqRslR1r8Idf9i9SAkc7bkxwbaIA3BLhCUoIVk4ztSOc/TI0FpWwk8BEelk8ch
SK9XNxifTCZWUKONZjqn3KRrLP7IMLKlOrillrRmH2x7IzWXvFe5QTACFUB6wkVybx7hQ3HwNVQK
qVEp9nF4RymgCpKri9GxV+nfLERbSd0PQTRKjgkOQSs9qpyojKdOWWRDIfVwU3uwFf4W+ut1TdOs
tn4z+KS2zcgBWXqS1RxloNofFlZQo3XOHgrf2CgZGbb/Gm646exsV7EZnYDRU3LDJ6C2Bg6qjI4S
srYE6SrtgwOhreshMMOv5Tf5RbO5A6JKAVfU+7JKMOuXakgH0tBJfxbFeyYRjt8Y2MQ1c6ZVZOsX
46qKvm+IdM1tQ3tuHUprEszBa9JR/ywEpLZVbkcKgi0Sozn4jxZyvY4Ofl/rChug+C8vvLuxkdrM
VFubfm9bf3N67lJJZu+IEhJvGRzckw6D8gjR7QbGh+fqBr8Ac8nWUaKop1NjibH75kVTYxDU+6fk
XmUYlAjcorbagNQqM8lT952en7vPmH7hDfXwtyMJ8rxvb3/9yfYcKevv7fzKDvGooafrBCZt20rb
Vn4Ghh9NttAWBxx7KDlArzdyD3x+xTVa68xCtub6u8VjxQgRf9f9282/mi3GVId2ZCgPAas2HP/0
wffS9PhHG44+cgDk0Yhvw/HeXiEj+N6mnd8TB8aJJt5X+bXasz6qkgM3fHVeLiJ+YOPYKmMzbQFu
vdguazPHnzjwHlW1/vU/6hWP9rXds+3sb40dU+ebTcqwqW7if4mar9jw3v6msYxcXOx7vz75rxJ7
n+p6nYT2CiNy2xI8IxwXTlbRE18qI1T5hHMb7oMDP83AihkZquhdSL/ysyCnHQNch6678vp8kaYP
zDo6AM13kZHJoDiISeYGeRysgWpOQJ0cBPmJIElHot+BQeF+cX5rYDKe6A7TwzUwvBp1NAfNO4lp
MAgnmslxdzf5c1cLHUHDwovQYjZx+/r66FiETrd9R1yMrRIS9aC+K7uj4nRQmhlF8Bt6JLetND0X
5BsSnQF6Qto62jFFhqQtLeBfoU3XGk8sNt9wt2Q7r/3BTcniaGc7HT3xxHz64mWYfb9amJ38VuX1
io4ONc4mLoerMpPTkAj8XeDi6V6oF54m/B1ZILHzKPvNwMW4j6QdevPiwirU0bPTCeFC3/cnkn+e
eneO1rP/qYXUxSkfNAgzcApCC9bZ6L/KDWfJ2dBT/uSFaZ8cHmz/cVNTE23bYMc6eiS3bVM/tdmQ
kAjG4zRhRPiWMJWGZHxeuHC2dwXqaGV4JoxDY2YNWnd2+3xR5XH/zjB+PT/jKmFN6nwUGBzQDfbv
2SY2JZaa9SpVpswE8vAWPIHcqd5gMM5I6wg+q048mxD+zy5H06ciyRhdKEYzMKwARjPfO4bVBcZo
BsZohjIBLoMSvO4LXhwhMGM0A9PRDAwrAdqdhbBhS3bPO11h83a/2p0Qld1ZrZOA7a7w0i63yCaT
suVr/t3msWE/YidpcKl3Y2QoAqOXDWTFcS0vDLupGpIoR9jyWbErV7M3t3O50o9uB1JbacT/y5/Q
ZWFIl4UQ+RgtaTPxvso7n6qHVHvJtJMicupPPMNqelA3qdUqPWy/gRnS6VxVFPFiBnah5T1zmq2Q
V7QaXrbwBXhocVkIkYfROW2mqk2k1V5afYo0cSJ7samtkcYgwVo1jPLfJvlJUvJaWAnIXDNkW28k
laXZ29teGmZzrHyrA7tTBlodarWJuOXW4vpf5EA5c4GWVNeeqvYwcnqGzWY+sq8EKP0NwwpmNFJu
Ps5PclwMSwi5V4xIb587JsVgNQbM259jxPT0ahkZuuCKB7vWghZ4KWagi0zWSdBSCsao7PfgRmVQ
QtkJUZWfhiZCYmsTFuXMDtAeWuk55GGEgC0y2elOL+UWtEkZylpHI3UWGeUmdeVDuQvXRIDuTDOn
BsZk4HAxOl7TJZZKUCwGGwl1z0+ecnMBDhxHmjlxVP52dN65fBc5l2laLdMww8ggjdc8xqxL8ibN
U4nCGJ+ubw3yXu5qMY+t5vKR11ZY3nO7zKceq+8S3N8TXR5TVs9vwTFBKQjt3oTCpVQpK4DiJdWx
BdHQBc3j+Z0hKkCKwo4XkPdiVy2rUUmyFO5mo8LnYZ5KDKsLjNEMjNEMDIzRDAylgWZkiC0N7yVN
8ZjeH2PT5K7G/c3S3Me62VKtB7Q3f2j9TO0qm+mwm8v3krOM6rGUPMh5Phpbezh7rrmR0VafAiDH
6+IcOw0vAlQvPnf+0IaZWuaocS1aHRhj9QfLnktYCcayUpVjwRAj59WXRWK0kUq52OFBMkfZJ8Iu
HzKGa8zqMCg77ScfBldpQxdudqI2lIV0XtTi/1ovZQvzQ3UTMhEa237TlaeTUvoqxuxrjtFmGtiG
6X2hkWtjCFmpTy8v9jXUZ/eQIR+jsVdrHdtbADi/eWBrvLt5IpYypmC41hid+7LDpQbUO8xhW22M
XDwXytSKna+qxbWZnmZwHhnKjHI3hYKM6hdDfjWNrbiKRCiHHjQvI7Q3dOt+dEd0z0W6j6K8EWP9
LvE30O+2TAMawhwfjqnFCbxUXEMxa1dlxVLdRB9GVv279kzvRK3zhdNl0nhYg/q9OAZsy0rLbwW8
+kNbeV0zAFguRL0tMA5N+9TTS4f7uwDqP7fU7azmXt0MTTvUU7+PFtd/12Qxq1Vpoe1kTSn9INVZ
TT7PaVQ1hyZGUq65MaIahbQFqwkVzWz9qa3GT86F9ZKTQlcBUBU/I7GM/TwXFRWnEHoQUf0Z5Tlp
m8zMaDQ6o1kmnP84+bPwEnRHevhEoofuplIf5AIIQvXQX60vNRaiWwLuEqC+ux4EUbunN5Pi7tAU
R0M7eejey/VE+3meFNcQ5PgoVPdDf7ioVkcZY1mf/zEVTfHoRHhOPKjzPy2uXp+ZOPSQpEWbkKBd
rX00EwdBGAVYfHlNtPHlQzVE78ZToXmonovfNW0wPPhkYAMMroPMYBrW/owGcRujDXBIU9zn4xB/
6BTAgxdeS949MV0LMFudmp6DkZ3xnQX6rFO3D8vKQPAq5V01aBqKJraNiRuojEfxgTEasH+buJ3K
4D9lKndOz8ubqzSN9Yb+fqH+yjM0xfxHB6P7/2gM0n4gueeF73Da3ZRIhsqzveeeyRx8UfBxqXTV
ZboN0lwolfAnfLnitt+/sLftHmg60OLvGor6yUXT80B+nuWfq0pfqzqaYdlQt8nJRqVjNaB1du79
I3PyXo1ABoRTC7CQllNIqeK1YbpN2oW0cZ/ddlJYFj6chszYYlwQd5PxX56/EPiiUhwH8GISUl+i
11GLm6qtpmom+CengTGaYbmoiENMF9ATh+h0BkDcSlEgYzp/ZaJCv+ncB4B7i/w8W7nJUNggsSi6
IFq11xet2lgl8pWjxZGBpk8s7jDAZLbfsBP4erhEDeiL402M0QzLBt8EOwa0AQebhHgNYfAUMacn
0FcoKdGr+jyL/zdCmC48f27BsIfjM0FoGSYZ/ooD7nOcNE/XFI9HfADVEQHiETqSDH4soM+VvpRI
AkyEXkpNMEYzLBdTaV5PgP+eDq9bJCO+ILem+wE/nbQbhc36PKEHGkmeSDj6X4at0NvquIU+gN91
XIRXR6RZ4am/uO66FFHNl54Pdzc+T/cAH6kY0eeaWUOLu+kX0eBNBep32OD/2sZbH59fXRVijL6W
kd3R75/2M0YzMJQvmB3NwBjNwMAYzcDAGM3AwBjNwBjNwLCa8P8QEr05TapjLAAAAABJRU5ErkJg
gg==
</FILE>
</FIGURE>
<FIGURE FILENAME="Forest plot.png" FILE_TYPE="PNG" ID="FIG-03" MODIFIED="2017-10-11 21:56:37 +0800" MODIFIED_BY="[Empty name]" NO="3" REF_ID="CMP-003.01" SETTINGS="SHOW_MORE_DECIMALS:NO;SHOW_ROB_TABLE:NO;SHOW_WEIGHT_COLUMN:YES;SHOW_RAW_DATA_COLUMNS:YES;SHOW_EFFECT_SIZE_COLUMN:YES;" SHORT_VERSION_FIGURE="YES" TYPE="FOREST_PLOT">
<CAPTION>
<P>Forest plot of comparison: 3 &#21069;&#26399;MTV, outcome: 3.1 New Outcome.</P>
</CAPTION>
<FILE>iVBORw0KGgoAAAANSUhEUgAAAtEAAACgCAMAAAD99sB4AAADAFBMVEUAAADAAAAAwAAAAMDg4ADA
AMAAwMD/gADAwMD/gICA/4CAgP/g4OBAAAAAQAAAAECAgID///8AAAALCwsWFhYhISEsLCw3NzdC
QkJNTU1YWFhjY2Nubm55eXmEhISPj4+ampqlpaWwsLC7u7vGxsbR0dHc3Nzn5+cAAAAAADMAAGYA
AJkAAMwAAP8AMwAAMzMAM2YAM5kAM8wAM/8AZgAAZjMAZmYAZpkAZswAZv8AmQAAmTMAmWYAmZkA
mcwAmf8AzAAAzDMAzGYAzJkAzMwAzP8A/wAA/zMA/2YA/5kA/8wA//8zAAAzADMzAGYzAJkzAMwz
AP8zMwAzMzMzM2YzM5kzM8wzM/8zZgAzZjMzZmYzZpkzZswzZv8zmQAzmTMzmWYzmZkzmcwzmf8z
zAAzzDMzzGYzzJkzzMwzzP8z/wAz/zMz/2Yz/5kz/8wz//9mAABmADNmAGZmAJlmAMxmAP9mMwBm
MzNmM2ZmM5lmM8xmM/9mZgBmZjNmZmZmZplmZsxmZv9mmQBmmTNmmWZmmZlmmcxmmf9mzABmzDNm
zGZmzJlmzMxmzP9m/wBm/zNm/2Zm/5lm/8xm//+ZAACZADOZAGaZAJmZAMyZAP+ZMwCZMzOZM2aZ
M5mZM8yZM/+ZZgCZZjOZZmaZZpmZZsyZZv+ZmQCZmTOZmWaZmZmZmcyZmf+ZzACZzDOZzGaZzJmZ
zMyZzP+Z/wCZ/zOZ/2aZ/5mZ/8yZ///MAADMADPMAGbMAJnMAMzMAP/MMwDMMzPMM2bMM5nMM8zM
M//MZgDMZjPMZmbMZpnMZszMZv/MmQDMmTPMmWbMmZnMmczMmf/MzADMzDPMzGbMzJnMzMzMzP/M
/wDM/zPM/2bM/5nM/8zM////AAD/ADP/AGb/AJn/AMz/AP//MwD/MzP/M2b/M5n/M8z/M///ZgD/
ZjP/Zmb/Zpn/Zsz/Zv//mQD/mTP/mWb/mZn/mcz/mf//zAD/zDP/zGb/zJn/zMz/zP///wD//zP/
/2b//5n//8z///9BjlLGAAAcJUlEQVR42u1df3BcR33/nqR7795JPt2eJDsC7EiWCFOYJMRxbMuS
yER2k7oGUugQOtAWhmGI+SNkOjChmenUQ2Fa3CmZZtoJxAzjpi10JmmYNE0KdGyBkU62DllQQpgJ
SJYdYyuxrFvJ1t3p7km+7vv9+9076XQ6yd9PYt17b7+777v7Pu+739373m6IAAKxiVCHTYBARiMQ
yGgEAhmNQCCjEbc46gVsgzXCQOeU+qeUEPvbebk+0pxVL7YWl0pmrMkqcLl69eLQ8+I6VQFtdG1g
sHBqb0Y7uauHXRjcgFXoiWknR/euVxWQ0WsOMcpzQg4GJEBbI8dFTrCTJgHEQ5FnDbF+WGaiHC8M
ccziMQmAL3EHYjVSBUkvtQp6faJREIVDcWsVUtED3KGcXoXYAa4ZGb3JEJvNZ3oIs1ivQgoW+MLF
/UfYVe40NOSjnzPEWqEBmvnCQs/BAjNv0pXm8cYndzfXQhUUvVgVfgGjWn0AZufhmZ6zNw2xIUan
+390KpMnehV2jzfdG0dGbxpPWrJSkNse2wLsuadJkkKuPtYFRXZ1Yg/wMEEN0btS85BtiJmM8iJM
7oJ8LVRB0yu9Nzmn1wdyYXgCJi8YokfP/hRy8KUYM9Uq9sPkBLuEjN4szrHsScbv+moT9AF07H81
DPE7b0alE0gA+0gkdNFXh5dvALlz+Tz0atcekNL/vBaqoOnVmRfCen2kKvSaq/CVIeiGk0e/+RPm
fqg4JaU/gIzeXMjCn/1G8kUX331QOnnzN1rCMKTTupQQZT15Bi7xRsYfS+mXaqEKql6p3Jk5vT4y
kpAyqtD/z/s64DBcereZXiz9x1XVtQEZt9b49MQdy/cwO7fnRfkRbzmtJeShe2m3LjY3wjfvzr9H
3MV40puWLF8Eul6AkVqowgFFrwf6XhX0+sgIw0M379XFHhWWRB7y771HrwIHD4buEarqOaGNXnP0
JG9IdmwP3MV80miy8YdawtLZhadNckJf9uzIdclBnRveLl2YGsscPjdfC1VQ9doLh1kV1PoonsaZ
7IsmOa4/PpfskLzoxuF3ShcujOUy5+aqqmsIo0kRmwpooxHIaAQCGY1AIKMRCGQ0AhmNQGxSRqeK
fJhvEqEtapGQv9h3R7qJ5/jGVADJknDklQIK5IulSlXSmTjPRVu1i1IdjIwDQTQTYzzHNbUpAWZm
+QER0vwAlwZxgHdoqx7Z2kxOiLKMLGUgqiuhVcmz8mKR44spSCuycSlsrUn9lrlV4PmiuKo2LuNh
RAfaNqju5u8MHzjw3faho93H74Sgca3/tue1mdzhD6yRaoPlirfedUY7kepg5B8M0pRk92szQ0dH
XG68Lf16L/TdAdsgnPdQza3NOGi5Ln0xyGVNFfKvVMOBr+T/9iD8ClIL7GzxYgeISwsKXz76vcuv
Hz2brZKh4+QIqZXpPpqx6d72kWrqbrLRIvwe9A8e10NblVDYEwARZmzaBuQfu8Q4PialNEaksydY
HmFwUZMGiEeElBQhG5ff6GhUi49VBQYGEtwh0VMXZiRjcjjxs7a3ORXluEM5PTyX4+XwXKaDop+G
a7Csxh8b4bmyvoFQYP/1s8q4pXwQhllVCxBOF5mOaanoVDQSl9UcYjrI97Pjf+E+9vc+mLGatDYu
AmkhnEpLuqXlcvRUHvp3sdt8CL4hnS23F6FF/Y3RMxNCon+wWoT21v1RSXdR011w0/0pXXf1G9Fs
VXU3MboedkVz0vMzXsaWfdHHJV3b2POUetz47kZBjtjlryiZdwlD5tJuvtLDmLTvnBIkOTvviI+d
bcq3eKnSvFto2h2X7vlFW8r9Pypk8h+FwcGvQAqaI4VYz+OKDop+GlohrMYfa3XQ9Q2AMNwbaXNN
WYYlZq6W2OfVjgPR+d2d8uPd94pSy8OTvZ8vuBmwPaPFVmgtjoatl2ci++M7e6J7Onc3RXd3SOUU
9bQQpFkjsls9xkfTUN9WJxYmlZQn4I1qOqOeuv+WMN3Dmu49r9y06r5s0f1jSspSVXU3Mfr0COw7
3Jg2py7K4a+vsOdZkP2TR2DyPOxnBxOyh3R9BHqOGn40wIVdjPoinF+Sz3JhR3wsnYBFL1X2w3lJ
lt3zTbB6wDlojsFJ5rcfTFLI1scW4DlFh0VLeO5do1Ej/liGrm8ARHnYf2eTqHqNpoSRnnQhSYcL
qZ5kuACTOSVkWYRdCqMvtMNNr657kRm5sK0ycGEkl+WnWNrEJPRK5UyZfMBugVEDksPRfdshMs9v
5XeG5TiFXkhUdXzlr/vHdd0vWHWvW3/dTb+c/fbV7mPb3/UXS50wBeq/++HIsU7468vFxYZLN5jI
azvY+enlTjiiZL76l1Pb3/U1UZXulKQHztXvOFKvnAG8KWXonjALXFp204OlyrKXluulD0lWyjI4
JR2c/Oqlxm23T8E3910Tgdx9afL7O5TiFf2m5PyDv74amjoWf//vhG071NxTqr6gyPgjm+Ky6XfO
ivJNzeL8u/K56a89lXty57RYt+P55+Eia4CputtVNY9Ap3I/R4WuPFaceXrgv49pF1i50uVjTXt3
jP4N1EtFnV42qsDw9hfzjRc/dU5c/vaV5y8uLy5PH7s0PRKSGuzKjnPH1GLXnhSS7uPjM09f/J1T
9z2S7q+56r5/pgZ0t8zeJQ5eGVftzbBkhKTw17RkgY/0xfseU3uWlDlLYu7Kx1mnklSkQYrnnWRC
RsysGh/LiktpAj6qyPlCyj3NOAyXpH6rLS+F55pjiJNmWSHa02GJP3bq64vEZ74+Di5e/lOsy38K
Iuw/jhX4n4ODBcVHS4ulCuR7Se/3HPYpneOT94laUSFzmyQy+Wzxu4ZoF5eYCBcVC3hHVW104ntM
d7483X+o6y6p3JUzdH/P+ngdkYFcYpo9qWHmEIWgtVX29rsPSnMasBcelkkDXQ8Cb8qRSLyXKRyC
aWXerHOcOQdheKjD6Lwe7AKpM2o7qEwodJuyOzq6h7qZLA9d9znS8l2S89HbJGv8ni5jNNJ90BCa
G1mcroMt4/IbmXbR1xcCq34Yws6ED7Nu88PwV+zvy6ysnaIypZWDcdOIQL2fo0YHpAJt41zSezZa
bJCin6Xh9kkY79QnwRo5kfRxIPDTAkhj7/wbkBQ/LftEwzPp3EBTNd0Of91bPXSPSLpLHX/+LUim
VN2vMt0bq8/on6bi4Xjqd/Ds8HY4mVx4RRrIjWakBRgmh2BE/qHN+XOZ3JgRsXtjNMMdTP0EaPIz
ChPqPniGwuDZXJ1klWW/S4mPjfI3FF4lFkZnvVS5MJZdYLKzozkiWX0T1JjbPXAnazxh5Lrut6j6
6W9Y37vV+ONnlQhjm76+OH8qzs2PzTn96PZhGGmHmREYfp9Un2hKLpCe+YZeS/1+NkwMw/Ck0uOZ
xq8HzlB69kDb1K7M/NnTrJzDdaDJXGtozI1TuF7XER+bkoa67azneUEek8WE9vgYrR6jS+l+Xdb9
gw7db5h17zXpXq0o6SDx0ektW/b/8lrgInnh/JaHRjNus/FB5phZ9uLHzmYHoIKrPVS0MAWfe57V
Mtgca9tHjpeUGf3OcahFBNErSP2qh1AAma3t0zeDExpaQ++YLs64pdz91tuls7fUQ/uVGbitCG9X
qpJ3v1W5svRa1oWK7f8XTBSuVURmPVBarz9+sbZ0x9+wIFbZ/9XY4k8YqYTYXEBGI5DRCAQyGoGo
DnAFGkSVIU9Mx6vCaEqUv9Rj/sNyXTthnxRAOlE/tGKkM1qlmRRdGekPAZNGyqdNDU1Tm7wtt+tN
NBkw3YS43sEupZ9bxakl1ZrDpQgKODlVpo1mLUzK4xIl5g/lmatnpDqU1r9KUx+8poqZtzZqKopZ
5e253W6is9pUbTcbQKz3MpVJLApRq0LgUN5WBKE1S6Wgv1D5fjnCg6tmtN581GwQVPNgsr4uD08r
gDovrrWFpq4diXpIfVkgCTmyuKhvlBLgLXUVIa76eokZRWwUozy4ZsKrYbTZUlDdbbAYXIdB8Xhu
ylk1jDTx9IzkNBKce9TkGXjzMQCBnY6LqUzi8TKWKgJRPqOthoGU5I+fTVpHj49QvQIB3yhqpVmQ
bOpNpM6MOipreeuDl2luTmIeHmwmbseryGjPQSH1PPGznHS9noPJL4YVKEvKuYk29LRUlph5T6hn
mT4tRGqjKTe4jSZeXoK9X6eBH8w6cHnl8kFyU+Lvxwfp0izWwcVlQfquAnUufWlJMx2A0LUwJKcV
Fyy/QP+iCXHpSfTxdw015Yb1oz3Gcppfqvh3VKM9VWw6VQYxhNp62zLc2ArbZ8PFdTWRDt1cVS91
L2Kafyc2T9e4g48qjvtrVDY3p38RCCdWG01agrLYgZbRIoEaq+ZadLNFk/rP+COhK+3ioAtSttdR
NqVXnHhrgqyutbBF19pGIxDIaASihr0OBMIBbSWD+DrcG200YjPbaOoeT+wx7C4jXFqJx1urqQ9j
ptZ6b0eksU82l7BqV2lTojZ/7D3v7lDMEqrhpbY9r+l7WoLx0WUxmq76OxGvcGk1NH5tKG2obb23
I9LYK5uJbZ7yzkRq1JiSYIqZJt+Ip9pO7ai5CWuHO4oqL7qkhCwSbiBVYbT6laD+wwztpx2E2hhZ
frg0VHVumnj3JX69DfGTdyTS0uQiztw0sNrg9y1jTUDRxu0blrk15205I0Mjlkw3LNoZNZuPMsOl
Ta/LOtgSUo6Er7yeSFbANFKe2rb3AL+vWvlch/WZWeIPgjykdWt6I9bCHAlR2pey9P9e8tS1MPf4
aGdT+DnAVrWtDhyiIowu4QatJFy6OtbYcHaNPiZA8H4gQ0rcCyPB2OcnYVXbtXdDrJzR1DnC9mNA
wHDpjfFYVqal30+rKlFtWokxe1URX8d719k6P3sMvJdtLjNcej0G4cE7EevglfrJ0JW9IbR8tY3H
QghO2a3QRttCcIllssg4W0G49JqS3SuUOHCYtHbko7mtMGodF3pME1N91RK3Mr3UVhdeqH6A+eZA
efHRlKxOAJ9PgJagZEM1Ya3FRweP66AQYPbJf3oOCb3qtsD46MoxmqxeCgkdpCmwCSs2MkQgbiUb
jUCsFMY+WWs/r4c2GoFeBwKxQbyOQNMZtbiMtPt6zJ7rQdtDj63x0Z5rq1Jbom98tDV6y8hGwTVM
1Nmm1LrerqokxkeXw2gaPNrf5fmt4zLSHusxe60H7Qg9tsZHE3CfJDNFKZuyesRHU+sBsdzKvt61
W6CMSUlqkia1Pn3nql/IP5msFaNtNqwScdHVWRDd/piJe39SysQHzBZoWWqnbh6R1ZQ4LlDXIjbI
ZD7xHxmufSXqXDRiRlUN8SDUvK68cp1oBs203nzpZaSr1Ii0zGB/jZ2UlsxGbTH/vvHR1BGJ67H2
qfM3M97bBVD8eqVMG21fFrYicdHr5Pj5BVy5Vsb0053yXif/+OjKvrj4pWuZXkcpP7rml5GmxJNz
gdwNH2Up8ekh7PHRa1FlJPMKR4ZBG7U2l5GmlvGtwz/2lA9QD589h5wvDA24NDUa3bW10UHmEoin
la6BQH/iNmHjv5C+eU6BVKrPXwsHYSOTP75OjNb8aMdyyiuPi65mlK9pMsEyEeOITfZaP7qMFZoD
xkeXFxdq//2i3yLXCC+ESEXsA8ZFV8DU4vrR1fE6MC66lrwHnMBbPaMxLrpaUxa4fnQlgJFKCGQ0
AoGMRiCQ0QgEMhqBjEYgkNEIBDIagUBGIxDIaAQyGoFARiMQyGgEAhmNQCCjEbWFdHMkHE9X624h
DLhFrAqlfsOSKOSusY/WiHCtKvrgaruINYTYkptUjhidb3t1VwJtNGID2+gTnxetdrl1aSmMfjRi
g5rnpoY/KqiEblGvFecWIiRdNUYPyNBfJ8GUoLxxAohFji+mIK1IxrlmgKaEJs/zRVGSPbT5zH6U
tYAY47gmVvcmnmP1ZEixo5gIzXycPaqcI09rI8cJsiAQnhdatXKUlpY+GpWzVBPHfYk95kSEi7Rp
uUkkHB2Sj04e4oQhEJUmNz2gmkaK8AvZGZhtUehs+pw+v7W4ppyuN4g7NdUJg1Pa2b7t+mEnSIfp
B7h83YETH7/89fzhn6TemGLXLvzDshi+obyRn3r98qGL10QmO7N49djmsjZb9rEWILvTL51/MtQx
P8vvn8uzy8f7v/XSvexooX5JfPznTlvxyanfpK4usaPcB9I0vLSkliM3KOup20A9+489r7XAl/OJ
9//y7X9cEtXh1D3X5j77ZemETJyjn31CLNwhN/mU8ixqCZ1OhYZe+NblBZBecrd/2cVz6eZsNb2O
GMfHgGOWBFJRjjukWZ+dvQ3AQ/8uKMCH4BvSleX2IrSob8QzE0Kif1DW8639XZvLQj90v/S3ABMx
EOBlmJxgxwx/CLFJdlQM34SWf3fmWjg+M6E0b0syHc7ntHI03FlUDwogTEIe8sNCe1570PlhGj6e
kV+n4XT4eBa2baQx/EeK/ulnbt6sph8d390o7G5mz2wQ7v9RIZP/qGapYAJCwDqMm7AEj/HRNNS3
1YkFdSj7BLxhTJ/kNxejUy/LPiAk9rC6n4JEAuQndgr2SEd103Xpwnm3fMLRM/Pymw+N4UZRK0cv
9bp+mJZKX4JGrlHUGjsUlVpY4ntI4BvT7Ma5sJ5a67iWWey8TXU0nP9a4/lcupqMzsHkeZWTOWiO
wUmd0QlG1m5BWrA9ORzdtx0i8/xWfmdYdpt7QZ+YucEe4abCQlipoTQ1BH3Sh2xi+hSe8x2RnVwX
57K02+Wf98iGtbeXO76XaOVYS2X4AgjdrJzePn5+rzYE6eudje7boRw907h3OxRHYsf3bpwBSngu
f/r2VpgFxYc2fW7bMhNa0/kOt7kOZoSUXuHk0aUm6FevSjsPXBrNtCQ/BZn8nklmU+YKU7mpR7Jy
T5kE/bXTcm8yJBUCd+utNqy0ynz+/CMXsplHXNpxkrlpMiYfhk94Fvx3o7F8t9S6EznFnVGsySSo
JvnhCdbWmcUZvzJqEP3XZ861Swez6gX22ba9qTC/xnPSboxOp9TLh+GS7kuwh5mGRCafLX7XkOzi
EhPhouJq3GH0oR/YjIyuU9rlEqTTyr4idZBSjrpiid7wc66ZQjr1n/O2Zxkx8y/1ipTZfCi+TVI/
Yi/GxmqxxMHF38bvNs63dl5dCFfhOdkRga4HmW1JyiYibwzyONjCPD2R9HEg8NMCk2PJb0BS/LQ8
LzU8k84NNEmHW2B0MzKag66H2IubhPEudjwwwP482C2NoGHxOeh2urhRrq2LtSMTFKC7GzweJUuO
8G0n+maZVJfAWk6ZnvsZ7HyduX7shIfx11lbC1JpP9twjbYn9Oav3tEq+c8t7+wS5xJVsTx2TJ3L
5MbmYW4oDnPJDsMlbmDj7WsNjblxCtfrOuJjUwCt0A5C9AUpdSYmtMfH5HUGz0J4MzL62lgmkxqE
Cw8fzpySO9KTqezCmNSVhmbghUbBLj8Zns+OyaO/+XMLmdSbngVvqZs/8guBSWWbWfkgz0JfP5cb
UFrz+tjhA+x+TeG57NiFjdhu/bnF2+tv67iWrVKsUvBvwdPv4OcDCcYKVxKA8MEAeH9zPL0zt9Ks
61SZGlOojLiOHFkMJCcIaSStL/iiaQhoQ9MP+n1dn1AeGV0pRiMQG4DRGKmE2FxARiOQ0YgaAa2B
EuDFWlCCIqMRaKMRiI0A556z1G1z9oC237kLMbXszUyJ285beh5N2CaibG9L3Mo1CnXuuWOIqDel
tm2SXbXRdcBtuDc+o1cNtw2GLbwg4Nx72ThXhd32KnY7N+0US/xFgBgXLPvUue8ErehASe0TuiYc
6ZpQohSjFWsmP1d151P9ULJeVDN4spkzzKp0RnV50HenNRs9x+6sxq7aHttxyzezsassrjm3Bzf1
ChvaDK9a+Qq8tLQmlCjBaMOaUWI3nQq1bQm6PSQaP4mt3TWHRNsv3hAquVstNV4KF3nbhvKuD9q2
sTMBk5tj06ayDY1YZ6+DBjMGhPpZCeLaXRPrJ/F5Xe0bYHvYcMvW3P6vh/a+OSwy8a4EaP0NYgMz
mmjsoKVJTtfME6Llj8lIsFQSvFziPtBFbNCRISnNlTL8WhdauPfzJQhkyURJSZEyvTBP/37zutGV
6INqTYmG0jSkxMM8U+KaweR0EC97S8oYIlC3TJQEbxzTpMiaNSmipm000WeRTT6teqh4mDZn13Rm
pY/dJy4xBJSlCTU8X+12TpZrBXvOsRnFGJoDKeXU6Aor+Wqd65Y5d1LOeNYyob+OMxWUOMbu5eWx
Z11RNCkla1nHMksp9250E311YtRFn3sKbkB047Oq93aVbz3Vv0sI/kwseRxZy/4WnDJUg9DBXSha
TZOyASheVRtbEQtd0Txlf2dIKiBR2fHCCqZFNi2rSVWyVO5hk8rnwUglxOYCMhqBjEYgkNEIRHVg
GhlSV8d7RVM8ju+PqWNy1xwUDX5fHzomLAPFQxPHx6aattMGSfY59xXkrKF6rCQP8Z+Ppu4RzmXX
3M5ot58C+H8DSA122iYs9Sg+z3hoR7CgaaYWAzVuRa+DUqp/UDVyiWqXqWpU1VSwpah5rWWxFHOi
Vi71eZFsSQHiPUq/ZIhbzOuwGTvzTz5sodK2LtwZRG0ri1iiqOX/zVHKLu6HHiZUMpgpaH+lf5eP
zL7lGO2kgec1ayw0CewMkbLtsNWRpybq4zNElGI0Lddbp94eAC3tHng677aXgLrFuK5kTIG41Rht
/LIjoAUkVi/D0xqTAO+FNrVSxr3RTiNKeh1Bf75BqCMAn/oaXOfUCSVOvhPP4OugvhGifKhrMhpL
MxpHUW6OtXM+q+ymOKwskBpZdOS1ISJIXehiTsk2VC9nOPSDas91ECW6Tv3QGUosQXfmM9MxsQXm
WTIZBRNj0oTK0Xy0hDdjlOMZaqeKUHsFrHqjPS8JN27uW0xDOrcPBgcH2b9CvbRs+1CoZFH7cyxb
tkfNJoakbK0/hioyWiUNIcYH0YPV1HNN1EgwpxCiDhCJWYyYSwCtXC0vUa87VCEOnfyMsqGFpQJ6
VuRyKZzguYS06DqI0c8Rya4meO6EklT/XyDU64L8Ifanj7fmTskb1h0SoXWgFcRDigvQDYKx48Mz
0sXFp6vJ6I2AVf38D020Hx6fbpJ3BYWW8NflVe2Xp089qnL4cdjG6YKTn2C291HbJo4DfD6yA5Lb
YDm5BFv/R7720jLc9pIu8fCSCOmljyGjK+g2I6H9cCGRlndthPxUQrYbU4n+PtVGL8GyYaMTsS7Y
GbPtTbI0CRMivJqHQiQPouJjxwqQN3baTeS2QlcugYxGVAk614oJ5dgg38yfpj95zZB8jvH2i3an
mWUqwvsY9adupkVlN5k9RbFo2mdqaREWtwIyGlFthNKQsk9b7IiYzmaKQ9Buk0gyT6QfEg3P1ica
OhrUl6H+SfNsWjiUqJtBRiOqDr4TDg5bL/3rkmWPUeH3I/ZMfy9A9ygA9wUOuD/RfG7unyxbAb6c
W/OdAZHRCCdml3g7McL7LVycCE3YM/W0cIuDAL/uvQovT2iWub532iyzq3h+zfsXHCsh3PDTP8hu
UI8JGY1woHhwKDwXRkYjEOsP9KMRyGgEAhmNQCCjEQhkNAIZjUBsJvw/HXfm0okj8PYAAAAASUVO
RK5CYII=
</FILE>
</FIGURE>
<FIGURE FILENAME="Forest plot.png" FILE_TYPE="PNG" ID="FIG-04" MODIFIED="2017-10-11 22:51:42 +0800" MODIFIED_BY="[Empty name]" NO="4" REF_ID="CMP-004.01" SETTINGS="SHOW_MORE_DECIMALS:NO;SHOW_ROB_TABLE:NO;SHOW_WEIGHT_COLUMN:YES;SHOW_RAW_DATA_COLUMNS:YES;SHOW_EFFECT_SIZE_COLUMN:YES;" SHORT_VERSION_FIGURE="YES" TYPE="FOREST_PLOT">
<CAPTION>
<P>Forest plot of comparison: 4 &#26089;&#26399;MTV, outcome: 4.1 New Outcome.</P>
</CAPTION>
<FILE>iVBORw0KGgoAAAANSUhEUgAAAtEAAACgCAMAAAD99sB4AAADAFBMVEUAAADAAAAAwAAAAMDg4ADA
AMAAwMD/gADAwMD/gICA/4CAgP/g4OBAAAAAQAAAAECAgID///8AAAALCwsWFhYhISEsLCw3NzdC
QkJNTU1YWFhjY2Nubm55eXmEhISPj4+ampqlpaWwsLC7u7vGxsbR0dHc3Nzn5+cAAAAAADMAAGYA
AJkAAMwAAP8AMwAAMzMAM2YAM5kAM8wAM/8AZgAAZjMAZmYAZpkAZswAZv8AmQAAmTMAmWYAmZkA
mcwAmf8AzAAAzDMAzGYAzJkAzMwAzP8A/wAA/zMA/2YA/5kA/8wA//8zAAAzADMzAGYzAJkzAMwz
AP8zMwAzMzMzM2YzM5kzM8wzM/8zZgAzZjMzZmYzZpkzZswzZv8zmQAzmTMzmWYzmZkzmcwzmf8z
zAAzzDMzzGYzzJkzzMwzzP8z/wAz/zMz/2Yz/5kz/8wz//9mAABmADNmAGZmAJlmAMxmAP9mMwBm
MzNmM2ZmM5lmM8xmM/9mZgBmZjNmZmZmZplmZsxmZv9mmQBmmTNmmWZmmZlmmcxmmf9mzABmzDNm
zGZmzJlmzMxmzP9m/wBm/zNm/2Zm/5lm/8xm//+ZAACZADOZAGaZAJmZAMyZAP+ZMwCZMzOZM2aZ
M5mZM8yZM/+ZZgCZZjOZZmaZZpmZZsyZZv+ZmQCZmTOZmWaZmZmZmcyZmf+ZzACZzDOZzGaZzJmZ
zMyZzP+Z/wCZ/zOZ/2aZ/5mZ/8yZ///MAADMADPMAGbMAJnMAMzMAP/MMwDMMzPMM2bMM5nMM8zM
M//MZgDMZjPMZmbMZpnMZszMZv/MmQDMmTPMmWbMmZnMmczMmf/MzADMzDPMzGbMzJnMzMzMzP/M
/wDM/zPM/2bM/5nM/8zM////AAD/ADP/AGb/AJn/AMz/AP//MwD/MzP/M2b/M5n/M8z/M///ZgD/
ZjP/Zmb/Zpn/Zsz/Zv//mQD/mTP/mWb/mZn/mcz/mf//zAD/zDP/zGb/zJn/zMz/zP///wD//zP/
/2b//5n//8z///9BjlLGAAAb2klEQVR42u1dfWxb13U/lMT3+CiZ4qWkOGpiR7KUFGuRZHEUW7Kk
BpG9eJ7SBu3QdFi7tSiKJvsjC4YW2QIMc7MWQz2sAYIN6eJiCNIt/SNZuixL+jHYalOJssXJarck
BZJKph01VmJJvJItkqKeZO6+70+SjxJJUfT5Jdb7uOfee+59v3feufcd3ucjgEDUEOqwCxDIaAQC
GY1AIKMRCGQ04jpHvYB9UCYMdcbVP4WE2N/O9+sDzSn1ZGt2vWDGqmwCl65XT46+KG5TE9BGVwdG
1k4fTGoHd/SxEyM7sAl9Ie3g+MHtagIyuuwQgzwnpGFIArQ1clzgOXbQJIB4LPCsITYIG0yU44VR
jlk8JgHwde5wqEqaIOmlNkFvTzAIonAsbG1CLHiYO5bWmxA6zDUjo2sMocVMso8wi/U6xGCFX7t4
6BF2lnsDGjLBrxpirdAAzfzaSt+RNWbepDPNU41P9DRXQxMUvVgTfgUTWnsAFpfhmb6z1wyxUUan
e396OpkhehN6ppruDiOja8aTlqwUpPeEdgG77gkSpZCuD3VBlp2dPgA8TFND9I7YMqQaQiajvAoz
+yFTDU3Q9EocjC7p7YG0Hx6HmQuG6PGzv4A0fD3ETLWKQzAzzU4ho2vFOZY9yfAd32yCAYCOQ6/7
IXz7taB0ABFgm0hEF319bOMqkNs3zkO/du4+Kf1Pq6EJml6dGcGvt0dqQr+5CU+OQjecOv7dnzP3
Q8VpKf0+ZHRtIQV/8q7ki67eekQ6eO9dLWEMEgldSgiyJ3kSZnkj48+k9NlqaIKqVyx9Zklvj4wo
xIwmDP5TbwcMw+ytZnqx9J9VVNcGZFy58aXp2zbuYnbuwMvyJd71hpaQge71Hl1saZxv7sl8VNzP
eNKfkCxfALpegvFqaMJhRa/7Bl4X9PbI8MPRa3frYg8L6yIPmY/dpTeBg/t9dwkV9ZzQRpcdfdGr
kh07AHcwnzQYbfyJlrB+duVpk5wwkDo7fkVyUJfG9kgn4pPJ4XPL1dAEVa+DMMyaoLZH8TTOpF42
yXGD4aVoh+RFN47dJJ24MJlOnluqqK4+jCZF1BTQRiOQ0QgEMhqBQEYjEMhoBDIagahRRseyvJ9v
EqEtaJGQX+y7I9HEc3xjzINkQTjySgEF8slCpSrpTJzngq3aSakNRsYhL5qJIZ7jmtqUADOz/JAI
CX6IS4A4xDu0VfdsfSYnBFlGljIU1JXQmpSz8WKW47MxSCiyYSlsrUl9y9wq8HxW3FIfF3ExgkNt
O1R38zvD+w6/0D56vPvk7eA1rvVfD7w5nx7+RJlUGylWvPWOM9qB1AYj/4iXriQ9b86PHh93qXh3
4u1+GLgNdoM/k0M1tz7joOWK9GKQS5kalL9RDYefzPzdEXgLYivsaPViB4jrKwpfPvOD998+fjZV
IUPHyRFSm9N9ImnTve3TldTdZKNF+B0YHDmph7YqobDPAQSYsWkbkn/sEuL4kJTSGJCOHmd5hJFV
TRogHBBiUoRsWL6jg0EtPlYVGBqKcMfEnLowIxmSw4mftd3NsSDHHUvr4bkcL4fnMh0U/TQswIYa
f2yE58r6esIa+2+QNcYt5QEYY01dA38iy3RMSEXHgoGwrOYo00Guz47/hnvY33tg3mrS2rgAJAR/
LCHplpDL0VN5GNzPqvkkfEc62mjPQov6G6NnpoXI4EilCJ1b94cl3UVNd8FN96d03dU3oqmK6m5i
dD3sD6al62fcjC29wcckXdvY9ZSeuOGeRkGO2OUvKZn3C6Pm0q691seY1HtOCZJcXHbExy42ZVpy
qdLcIzT1hKU6v2ZLufena8nMZ2Bk5EmIQXNgLdT3mKKDop+GVvCr8cdaG3R9PcAPdwfaXFM2YJ2Z
q3W2vdxxOLjc0ylf3t7XlFYOz/T/2ZqbATswkW2F1uyE33p6PnAovK8veKCzpynY0yGVk9XTfJBg
nciqepQPJqC+rU5cm1FSHod3KumM5tT9N4Tp7td073vtmlX3DYvun1VS1iuqu4nRb4xD73Bjwpy6
Koe/vsau55rsnzwEM+fhENuZlj2kK+PQd9zwowEu7GfUF+H8unyU9jviY+k0rOZS5RCcl2RZne+B
1QNOQ3MITjG//UiUQqo+tALPKzqsWsJz75gIGvHHMnR9PSDIw6Hbm0TVazQljPcl1qJ0bC3WF/Wv
wUxaCVkWYb/C6AvtcC3Xo3uVGTm/rTFwYTyd4uMsbXoG+qVy4iYfsFtg1IDoWLB3DwSW+Rv4fX45
TqEfIhUdX+XX/XO67hesutdtv+6mX85+73L3iT03/8V6J8RB/XcvPHKiE/7m/exqw+xVJvLmXnb8
xkYnPKJkvvxX8T03f0tUpTsl6aFz9XsfqVeOAN6TMnRPmwVmN9z0YKmy7OxGvbSRZKUsI3Fp59Q3
Zxt33xKH7/YuiEDunJ354V6leEW/uJx/5NeXffET4d/9rbB7r5o7ruoLikx+pGJcKnHToihXahbn
b86k5771VPqJfXNi3d4XX4SLrAPidbeoaj4CnUp9jgZdejQ7//TQf53QTrBypdMnmg7unfhbqJeK
emPDaALDh1/LNF784jlx43uXXry4sboxd2J2btwnddilvedOqMWWnxSS7lNT809f/K1T9wOS7m+6
6n5ovgp0t8zeRY5cmlLtzZhkhKTw14RkgR8ZCA88qj5ZYuYskaVLn2MPlagiDVI87wwTMmJm1fhY
VlxME8ijipzPp9RpxjDMSs+ttowUnmuOIY6aZYVgX4cl/tipb15EvvztKXDx8p9ij/ynIMD+41iB
/z4ysqb4aAmxUIF8P+n/gcM+JdJ89B5RK8pn7pNIMpPKvmCIdnGRaX9WsYC3VdRGR37AdOeL0/0n
uu6Syl1pQ/ePbo/XERhKR+bYlRpjDpEPWltlb7/7iDSnAQfhQZk00HU/8KYckcjHmMI+mFPmzTqn
mHPgh6MdxsPr/i6QHkZtR5QJhW5TdseD7mg3k+Wh6x5HWqZLcj76m2SNP9pljEa6jxhCS+Orc3Ww
a0q+IxMu+uaFwJrvB78z4VPssfkp+Gv291VW1j5RmdJKw5RpRKDW52jRYalA2ziX9J8NZhuk6Gdp
uH0Kpjr1SbBGTiQDHAj8nADS2DvzDkTFL8k+0dh8Ij3UVEm3I7/urTl0D0i6Sw/+zAcQjam6X2a6
N1ae0b+Ihf3h2G/h2bE9cCq68po0kJtISgswzIzCuPxDm/PnkulJI2L36kSSOxL7OdDolxUm1D1w
hsLI2XSdZJVlv0uJjw3yVxVeRVYmFnOpcmEytcJkFyfSRLL6JqgxtwfgdtZ5wvgV3W9R9dPvsIFb
1fjjZ5UIY5u+eXH+dJhbnlxy+tHtYzDeDvPjMPZxqT3BmFwgPfMdvZV6fTZMj8HYjPLEM41fD5+h
9Ozhtvj+5PLZN1g5w3WgySw0NKanKFyp6whPxqWhbjt78rwkj8lCQnt4klaO0YV0vyLr/oBD96tm
3ftNulcqStpLfHRi165D/7fguUheOL/r6ETSbTbeyxwzy5797NnUEJRwtYeSFqbgqy+yVnqbY237
9MmCMhP/chKqEV708tK+ysHnQeaG9rlr3gkNrb6PzGXn3VLu/ODDwtlb6qH90jzcmIUPS9XIOz8o
XVl6K+t82fb/9SYKCyWR2Q4U1usPX64u3fE3LIgtPv+qbPEnjFRC1BaQ0QhkNAKBjEYgkNEIRPEw
r6lEifKX5pj/sJzXDtiWAkgH6kYrRjqilZlJ0Wq2Vq4dyq8liHtLrKpbW+DefKMuPRNx5rBLGTpY
xW0Vu+awqEWhhianpJcu4XIyWrtuxfQZVWhrbJRLoR6RilCaGhyh1hM6Laidb5acri1wuW0sdRmZ
nDbAIWXSgeSs33KOOKpUGkOrjpeb/2XKD7eUO8dbswZ3drCLJJlYi6GhDiulXyJLAS42sbwgBSu3
Mo660YLkT95su4iLDo4KiHsuD1pXA0a2MXdhRpstBdXdBovBdRiUfFeH0Io+JIkrC+1aEjcDTPIl
F6Cyl0ZS4qkokzKFtUYUZLTRiaSoS0sLkKQijkfRJLP7ToR64o21aOlhRu2NNZfkqR+o1Zi7uOW1
iHDZGZ1zUEg30b0VGxduyXTan/LF60xcSGguyVM/EJsxcd4ziM0wmuTyEhxXaysGsXImmm6WpcXd
J1483OJ1yE1xRD7UOQ0CFDTTHghNq4DQhJDSs6FIatKtC6F93srI0H0sp7mFcpLxEKSKTafK7IfV
C1WPKjN7Z5/8puDFIzY8Z+vGY13ENE1M3P3o/L65o371PqS2GRKP7j1CwVajSQtQluKl8N4jnjqr
6nq01qJJ87uQSOhSOxHoghTtdWxmqL+5xOsTZGu9hT1abhuNQCCjEQhkNAJRIT8acd1DWYkjXJWM
Ns87Fx52FxEurUZClmlckys+2i362C2bFlWXV94Rtqw3Lc+8uz0Q2ugnIG6h1uDap6ZUimPDYhi9
9VfGuYKN1UtfHkrnio92iz52zabyJa+8M9BZ2brGR4NZwlwXNU1auIVamyum1rxaAGRF6eGhtpfV
NV+8KUYqymj1laBueDSzRKiNkcWHS0Nl5qY3H0NcMHST5BL1pA7Jqx+pDi5srtKhkaXt08/TyFBx
O4hssxSToB9R7boQmeTEOMh5sYntdtn2C+CF0JR6EaWkEMfJVvTDt1OlHBkSS/8bQWDUG4m2+2IQ
i4dcdFwEzREA6nrSNT66aIbmy0+o+49aEMXPdXiJw6vG97JUjxIimwkoJZ4rMZ5pW2SbS5A/Kd3o
pswIVzmjbV1Z6JJ7DJfelktCirkFPAqZI/yMX8+XwYmgjjxooov1o1WnObcBpu4J1Rb/X56nh71Z
xUVfF/A5XO5GR/FI6OJttM3jtP4cyDjaRLh0WS+KIxbbW9hzgWwO1lH7ONfYJ3n9aKNTctTvFiZt
KVyZCcc4aS/wka3YqWIF0Mx46In8nYTx0VsZGToejQV7M/87FCT0lvsC46NLx2iydSkktJeuwC6s
EKMRiE3C9FGh8s/0YTQporaAjEYgoxGIHeJHe5rOqMZlpKk9Mo6aAyEczbLPLJvio3PHhztimPOt
H+0IaDJFmhRaP9olppHW5vrRZWc09R7t73L9tnEZace7TGo9n3N1Z/sK08RenCOTt/WjzZHR9ioL
rR/tzGFuVJWvgOeuna+QACkTo23mqBRx0RUxKI64CvWEvvFo5XXDnos1m4gOdSvMeo7YHyA5qqc7
YTlHUmiuo/yEqHPRqaRx0VB+y+J4YBPreZo73tnkNOmCuTrdUQrN/WMGSvJcQZKvULcX8KRixqHG
vA5iu54liYuuAsfPczRmXkFHxKi+6LS3+Oj8heLr1LJ4HYX86KpfRpoWMol55UlxD9Q88dGem7wj
V7rbYSNDr/1fjctIuwUVe5Lf6s+F6Zb1ICVs1PWNOo/X3c0yV9sy0jlilqlXeVpePTZL6LIsg319
+dGOlaA3Hxdd0WWkc/1+1TErk0OpvD9IdMQw51s/2qGRW9GO0GeLQpXsuXKjoj/b8pEt2xAPAvjQ
9NIVuH50yUeGOV0OjIuuCKWLcwARm2Q0xkWX1tXfWjdhV5ZkZIhAIKMRCGQ0AoGMRiCQ0QhkNAKB
jEYgkNEIBDIagUBGI5DRCAQyGoFARiMQyGgEAhmNqAhas3xDNlLJGnG1XUTZ0JYWfwPQsrTUut62
gIxG7GyIRHxX3lkEWIClViGwgIxG7GA60xXLGUbnVuHHHy+/A+LDn/kgtgTnL2fFBv5DZa9l0bb1
CVyiciPDIRm6Sy+YEuTNcwKIWY7PxiChSIa5ZoCmiCbP81lRkj1WezdJkPWAGOK4Jtb2Jp5j7WSI
sb2QCM18GCCbdo6JGjlOENU9vimhySs9LW0alX6NKb0pWrqfBPzBUXnv1DFOGJV7npVhkqhW3znL
rSx92CLRlzkc9m12dqYh21pWBeoN4sbjnTAS14569+i7nSDtJu7jMnWHn/vc+9/ODP889k6cnbvw
Dxui/6pyX37x7fePXVwQmez86uUTtfUI3dXLeoD0JF45/4SvY3mRP7SUYadPDv7zK3ezvZX6dfGx
Xzptxefj78Yur7O97Bfi/P7MTzR5qUOZXWuDXrlf4eUbH/wu6822G5VOlRG5a2HpK38p0Z9Mn6Nf
eVwkA4v+nuzrceVaVBM6TQq1NmTfW02ynXTuf6nVxJH3xp6rhI3WEOL4EHDMkkAsyHHHNOuzr78B
eBjcD2vwSfiOdGajPQst6h3xzLQQGRxJSbsfHOqqLQt99F7p7xpMh0CAV2Fmmu0z/AGEZthe1n8N
Wv7NmWvl5Py00r3pk/PvwOOavIbbs+rOBnxD2qybxzSZMeo/mZRvp7GE/2SK5ZuZYXVXOf7jWtaL
2OyuyngdKsI9jUJPM+v5Ebj3p2vJzGc0SwXT4APmBV1jnf8oH0xAfVuduDajpD4O7xiDzUxtMTom
MykLkQOs7achEgH5up2GA9Je3VxdYu28Wz7h+JlldXeKdZ0qr5d6Re/YJCckWNFprlHUzvmCUg9L
N5JP4BsTUu0RVkKVY3BFDNzSJjsYOf/dedOt760MVpLRaZg5r3IyDc0hOKV3fISRtVuQVmyPjgV7
90Bgmb+B3+eX3eZ+0EexV5nVqSms+JUWSgNpGJA216Q/AwrP+Y7APq6Lc1kJ6/1f9qlmNz0MQU3e
Wqp0CaLJH/Xthez4StNBbQgy0L8Y7N2r7D3TeHCPUvtOgHBl/a1bpEX9Jd950b5tuznwq1R5Z/Hc
3hkya3BNGZQcX28C7XaStJydSLZEvwjJzIEZZqiX1uLp+EMp2dWIgj6G1XLXGKIKIbv1XhtTemU5
c/6hC6nkQy79OMPcNAmj4f6phCbvvGEy/v2SoV71T5uckvQMqAb7wWnW13LtX9oZPTV4ZePW8AOg
zm8Y29ab3rqcFMo9f+fG6ERMPT0Ms7ovwS5mAiLJTCr7giHZxUWm/VnF1bhNzw6fqEVG1yn9MguJ
hMLLOogpe12hSL//eddMsqD4DXhyySTvhqxJXttmTTeST6p2dsd01oIvetueNsscyM1vbaQGI5W4
TnYEoOt+ZluisonIGIM8DnZBI8cG3RwI/JzA5FjyOxAVZcsRHJtPpIeapN1dMFGLjOag6yi7caMw
1cX2h4bYn/u7pRE0rD4P3aJzxo9r62L9yARbxmS/UZc3gyULfKvAhpxMvluRZ/gf2Pc2c/3YAQ9T
b7O+5qF7Cn60k/prfmX91rBK6ju/33U5OVgpy2NH/FwyPbkMS6NhWIp2GC5xA+yGhYbG9BSFK3Ud
4ck4QCu0gxB8SdY/JLSHJ+V1Bs+CvxYZvTCZTMZG4MKDw8nT8oP0VCy1Msn22nzz8FKjYJef8S+n
JuXRX6b/qDSPrMnbcaX+SvP+uCSfPH2BuSjyuXPpIaU3r0wOH2b1xU9fHY7ttGUcF3zrb+1pu3NP
4FePJSoWreT9nWHiI/yyJ8HQ2qUIIPJgCHKvUDu3L73ZrNvUmCpTqIi34Gmy6m20KySQtHnBZ01D
QBuafjyY1/XxZZDRpWI0ArEDGI0R/4jaAjIagYxGVAloFZQAL1eDEhQZjUAbjUDsBDi/OWt8y6no
rzpR5yeTqeXbzJS4fHnL+NSfJmwTUT5vS3Jk0j756vZlTpdyTQrm00bfEPzU185l9JZB3DhuJgQB
928vG/eSelM4bgySs1xpQ/KKWMq1fKcupzbGhpIqJnRVONJVoUQhRivWTL6g6pdP9V3JbKnfBFcS
TCZNOqK6POhfpzVbO8fXWUmh1iofZSXFZHKtgbjcILm02SFWectqluBupVWhRAFGG9ZMM3RWs2Wy
gJohM9hLHX1NTA6J9ml5rxdEvZO0vC5eAnG2LP/HFanxmW0v2qDPsYO9DurNGBCaz0oQ1+c0yWcD
Ta47OL+hrVdHcjJN94dJfjNAPVhk1WxT9Svg2mMHsRMZTTR20MIkp6X3hBT+uPrR5X76WspSnjZm
Bx3t9E4fGZLCXCnCr3Xhg+U5T4lXl9otE3jwOnKYaC++CiXVG8NJqqCEqlOioTANHTyg7i4sMTmq
5l03HhG3jDkIR/Nm8tI5BQjtMmZEo1xbNpros8gmn1bdVV0Dq7NrOrJSwu4TuxJWmyc2ajBmgdXq
cmSy3j+ujZCHltrcjeZM5CasVQdQ1apafjvm3D3fi5YJ/W2cqaDEpk2xeexZNxVNWqARpTFwni8N
Kb7cWjHBjjl3z6NY84T+lm7YLd7uVH+X4P2aWPI4shb9FpwyVILQxYwnK2hSdgDFK2pjS2KhS5qn
6HeGpAQSpR0vbGJapGZZTSqSpXQXm5Q+D0YqIWoLyGgEMhqBQEYjEJWBaWRIXR3vTU3xOF4cU8es
rin8za1W52wp3Vw8tDMsupYGgvqcOyluRtc66V8t7dhMHpJ/Ppq6RzgX3XI7o91+CpDvDaDLbCk1
vcKhRcRDmzeI69TroJTqG6pGLlHtNFWNqpoKthQ1r7UslmJO1MqlOW8kku8eK/Zexot8vXodNmNn
/smHLVTaakVdgqhtZRFLFLX8vzlKOZ/7YXM1NhEPrT+kkNrXK6ML2Ddr6DKx/ObKq0F0jXR2i1LO
5dVAUa9KkMzXOaNpsd46dd11HlPvfCN5HW1kKKIYRhu/7PBo3KxuL83JPeLhvsgdwuymjCevA000
eh2eJweIY27NaYhdjC11+xUrycNBktOUo89RMqhrMhpLMxp7QW6JdXYmpXxNcUxZIDWw6shrQ0CQ
HvSraSXbaL2c4diPKz3XQZToOnWjM5RYgu7MR6Z9YgvMs2QyCibGpAmVo/moqwrU9R7KeXNpeawN
oOp8C/LaI9y42buagES6F0ZGRti/tXpp2fZRX8GiDqVZtlSfmk30SdlafwYVZLQ6RCPE2BB9BKYe
a6JGgjmFEHWASMxixFwCaOVqeYl63qyIqUSnOc7x+xU9j60BzuIRrniO5yLSousgBr9KJLsa4Tn1
U5r1/wlCvS7IH2N/Bnhr7pj8wbpjIrQOtYJ4THEBukEwvvjwjHRy9elKMnonYHO/+0MT7QGPzTXJ
XwWFFv+35VXtN+ZOP6xy+DHYbXxDZuaPme192PYRxyE+E9gL0d2wEV2HG5RvxryyATe+oks8uC5C
Yv2zyOhN+M6lyXS94UIkoXw3MROPyHYjHhkcUG30OmwYNjoS6oJ9Idu3SdZnYFqE1zOwFsiAqPjY
oTXI3GtkS98AXekIMhpRIehcy0aUfYN8819IfN70Zc3nGW+/ZneaWaYsfJxRP34tISpfkzmQFbOm
70ytr8LqDYCMRlQavgTE7NMWewOmo/nsKLTbJKLMExmESMOz9ZGGjgb1Zqh/wjyb5vdF6uaR0YiK
g++EI2PWU99ft3yDVPi9gD3T3wvQPQHA/TkH3B9pPjf3j5ZPAb6aLvuXAZHRCCcW13k7MfyHLFyc
9k3bM/W1cKsjAL/uvwyvTmuWub5/ziyzP3u+7M8XHDIh3PCL30/tUI8JGY1wIHtk1L/kR0YjENsP
9KMRyGgEAhmNQCCjEQhkNAIZjUDUEv4f0mgCGvxK158AAAAASUVORK5CYII=
</FILE>
</FIGURE>
<FIGURE FILENAME="Forest plot.png" FILE_TYPE="PNG" ID="FIG-05" MODIFIED="2017-10-11 22:52:13 +0800" MODIFIED_BY="[Empty name]" NO="5" REF_ID="CMP-005.01" SETTINGS="SHOW_MORE_DECIMALS:NO;SHOW_ROB_TABLE:NO;SHOW_WEIGHT_COLUMN:YES;SHOW_RAW_DATA_COLUMNS:YES;SHOW_EFFECT_SIZE_COLUMN:YES;" SHORT_VERSION_FIGURE="YES" TYPE="FOREST_PLOT">
<CAPTION>
<P>Forest plot of comparison: 5 &#26089;&#26399;TLG FPS OS, outcome: 5.1 New Outcome.</P>
</CAPTION>
<FILE>iVBORw0KGgoAAAANSUhEUgAAAtMAAACQCAMAAAD9eRfoAAADAFBMVEUAAADAAAAAwAAAAMDg4ADA
AMAAwMD/gADAwMD/gICA/4CAgP/g4OBAAAAAQAAAAECAgID///8AAAALCwsWFhYhISEsLCw3NzdC
QkJNTU1YWFhjY2Nubm55eXmEhISPj4+ampqlpaWwsLC7u7vGxsbR0dHc3Nzn5+cAAAAAADMAAGYA
AJkAAMwAAP8AMwAAMzMAM2YAM5kAM8wAM/8AZgAAZjMAZmYAZpkAZswAZv8AmQAAmTMAmWYAmZkA
mcwAmf8AzAAAzDMAzGYAzJkAzMwAzP8A/wAA/zMA/2YA/5kA/8wA//8zAAAzADMzAGYzAJkzAMwz
AP8zMwAzMzMzM2YzM5kzM8wzM/8zZgAzZjMzZmYzZpkzZswzZv8zmQAzmTMzmWYzmZkzmcwzmf8z
zAAzzDMzzGYzzJkzzMwzzP8z/wAz/zMz/2Yz/5kz/8wz//9mAABmADNmAGZmAJlmAMxmAP9mMwBm
MzNmM2ZmM5lmM8xmM/9mZgBmZjNmZmZmZplmZsxmZv9mmQBmmTNmmWZmmZlmmcxmmf9mzABmzDNm
zGZmzJlmzMxmzP9m/wBm/zNm/2Zm/5lm/8xm//+ZAACZADOZAGaZAJmZAMyZAP+ZMwCZMzOZM2aZ
M5mZM8yZM/+ZZgCZZjOZZmaZZpmZZsyZZv+ZmQCZmTOZmWaZmZmZmcyZmf+ZzACZzDOZzGaZzJmZ
zMyZzP+Z/wCZ/zOZ/2aZ/5mZ/8yZ///MAADMADPMAGbMAJnMAMzMAP/MMwDMMzPMM2bMM5nMM8zM
M//MZgDMZjPMZmbMZpnMZszMZv/MmQDMmTPMmWbMmZnMmczMmf/MzADMzDPMzGbMzJnMzMzMzP/M
/wDM/zPM/2bM/5nM/8zM////AAD/ADP/AGb/AJn/AMz/AP//MwD/MzP/M2b/M5n/M8z/M///ZgD/
ZjP/Zmb/Zpn/Zsz/Zv//mQD/mTP/mWb/mZn/mcz/mf//zAD/zDP/zGb/zJn/zMz/zP///wD//zP/
/2b//5n//8z///9BjlLGAAAaBElEQVR42u1dfXAbx3V/IIk7HECBWJB0othSRJF1J/XYbmRFIkXS
noAau4qceJImTmcyGSeZjEedjut2mnHqNlO3TeKanTjJJKmb2H+4ykc/nCaTDzWTDxJJSoIyEYlu
mlE6Tvgl0RZlUsSSFEEQOJLo3ifuDnfAgQRBgH4/W7zD7r7dt3u/ffd27wHnIYBA7CnU4RAgkNMI
BHIagUBOIxDIaQQCOb3jiES0P8UKsb8RLy+0aolDgeKC1d6H1K71ATldJYiKA13v1z48cZwlRGu7
D6d3rQ/I6Z2HGOA43/OSHWN2K+7v406l2IeAAHHBF8oV64XnQBR4TkjxzMLJNi7Yx32sOvrQau4D
l+uDP68P/l3uA3J659HEZy6fOMOM1v/AKNzzo8FkWnrQ9cNliHSd28wVS7GLEUykk10kzSyclBI8
+nhgLFQVfVgx9yGTTL9H7UPnuaylDwvGPjRVvg/I6Z31RiWHcrUu2w7swidWh3/KrvrHgrDBUm/z
gghHpnNFT48uQ+pAcB/oPM/AkQkmUA19SNUHjX1oCsKA3ocpQx9etPYhLfXhwYpq7MFn4zvHBslS
sT/krXHfHey86a6XKAw8ORp9HKJanlJI+jvU17DkDR154JN3KLnsn7eXHWLpauhD6Ii5D/7b7fqQ
amp4JWzuw8Pj7DCcqaTODUi9HUcSrsB7mVud4ilbOnXP5AxKNiFlqK5o6MiRz6zCBz+op8DdUr6n
Kvqwau3De+36IPiPPAnmPkwAy6+sN4C+RyXGeN8YO4R6/kq5G7drGQMw1pYrtnj+C+KH4FYpN8aI
wPALGGsHH/YBOV118McCP2SH4/AEc00XY4c2tAx6/n7j+HM9oa7YjYQscYuUMH3hdPLiYrX34bSx
D3xPk6UPgxXvA/rTiL13X0QgkNMIBHIagUBOIxDIaQQCOY3Y85yOZ3kv3yhCq99UokAMbKKR5/hA
3EXJosiTlcIMSgve5Tl/i5Yo9SEnGHGjmRjkOa6xVQk9M5aPiJDgI1wCxAifp616ZhkzNcvPRFnF
EUFXQ+uUY/cTWS+fTUBcKdvEhwCyasRHq8BxQbEyMcmRiLAV3blq0N3I6bf3TYsDx/4Ebu90K/y1
Y8HM4vG7d0i1EmNvo+lgZ1L7IPUhF7zrqiZyNJgZPHZDKh41x/2+AS51Q8+t7OjVKrTWaD9mXpAm
WTNwuiJMsHBMMemL+vsI/AE8IJVdW1kD8RGFVq3vrr+2dLRiEW7f34rug066L1VSdwOnRXgL9Eaf
5bTAV/ZP9PPPA/jYlG1VJmyQ44NSTkB+2vkYkxGia1ppgJBPiEsRwiF5Tvv9cvRsE2gFIpEwd0p0
1IUZSlY5a/Mrlvmsx+tGZJ04XkgpOij6abgOG2qcr94HRV9XyLD/elln7HLuh2HW1Qx4E1mmYwLk
GGJfSFZziOkgt5ePn0BaFv+J2ay18AIkTnGtiY9xfZJdE07lrjYPvRPwDtYRWe2sdxOab1dyUuO+
sBBNVorTQVe6i7a6/62u+9dV3XsqqbuB0/VwxJ+SupGza82d/kclXVvZFZXuu6GjAeFok6T+VUX4
iDBkrG3zXBfjUudFKn9aWIKmo2ONdxnm50JjutlJlaajQiOby6zNv7DkqPG60ejfQRyafJlg16OK
Dop+GlqYYVTifLU+6Pq6gBfu8rXa5mzAOrvA6+w4d6jPv3RUjm+IdJ5Tenl6ovuPM/b3gmOjJ1qg
5cToMXPydb5r4HBamG8baxzrOwSRrvO5KGqPFCUxyIb7DO9PQN1sXSLzPiVnHX5TSaf0WNyN7s90
vWije5ITVN0nNXNZSd0NnP75CHSeDiSMuWswMQ1wjl3RjBzB9yBMTMIJdjIelrKXR6DriZw/DTB9
hKkvwuS6Mju9rOzEuDECmI7DmpMqJ2BSKsvavAJmT1iL102cjFFYrQ+uwFlFB0U/regdo349zleB
rq8L+Hk4cXujqPqOhoyRrkQmRocz8a6YNwMTKdmASXHDCqen98OmU53fhXmmo9fSHZiO3b86MsVy
xifYwLLxWjDMrPZL0mWJrQidB4A/5DvMtXMhZXjCFV1pNci6c3m6jxh1f8xwAXK6J3/QddCke3dF
da8X9NPn5jr6D9zy5+ttMAXqv3vgTH8b/M2r2bWGGcnT/NVB9vnnG21wRhGe+8upA7d8SlRLt0ml
IxfrD56pVz4BXJEEOsaNBWY27PRguXLZmY166SCVlUSiU9LJwCdnAm948xT8c+d1EcidMxPfPqhU
r+g3JctHfz3nmeoP/f4rwhsOqtJTqr6glCmM1Ti3mrh5QZQbNRbnb0mnZj/12dTjh2fFuoMvvACX
2QBM1b1ZVfMMtCnt2XTp83/qnf/HKzP9WgKrWUrubzx+8LW/h3qpsulN1ol6Xf5a+gffuAwbmY36
qy9c3khvXH3qlaeSH77Icq4evNivVrvztGCNXHXQPWDRvd+g+3/9q6L751+YlnSfPbcbupv28sIn
r46pNmdYMkRyvKBkhc/0hHoeUe8ucaNIePHq+9lNMaaUZoY0AROsUDyRq56d/1SqLq4VKKCKLOdR
2jTiNMy8LK000ucXpWjkGW37QdNPgeDvOiTF+Rpuc1Z9CyL8kafGwMbb/yyzRp8FH/uPYxX+ZzSa
UTy1hFi8yjPdT3Z782xUfG1kOC0qlYmsE7nxgvCj6dWsatil2037I+Fu71nFCt5aUTu9Fd0zZt2D
mu4NFdXdcMF9kVR4ll2rYeYWeaClRfb6O05K+xtwHB6QaQPt9wJvkAiHf48p7IFZZRetbYy5CF64
75BWgoN725lUHbSeVJbGHQZxCzi4r4OV5aH9bXl5crxuqrtR1vh323Orko6TuUKLI2uzapzvsBK8
a9G3IATWfa/BT9DxLnbrfBd8gv39HqvrsBiR9+1SMGZYGajt5e8MwZh0+7ased/WfS7Q3cAmSccs
q4yNV5u+JebnxIEeHgS+RQDpFrp2FjqUuUOH1hJDkUDlqFFA92YH3ePEXvfFiupu4PR/x0PeUPwV
+MrwARiIrZyTlnSjyXp2mBiCkV6pyOTFZOrCki5xYzTJnYz/DGjsIwoX6u4/TyH6YqpOssyy93Uh
JUXP+vkbCrPCK6MLTqpMX1hdYWUXRlNEsvwGqPG6x+B2NnjCyLLuvaj66XOs53fUOF+pD/n6FsTk
YIhburCY70/vH4aR/TA/AsO3Sf3xx+UK6fmn9V7q7eVhIgbDE/INxYDWvpGT9HyfOHVh5dDoEkTP
r3pAK/Ojev/TLyXg5/XLTdL3/Frr5uGbAdk/9DZtvLHvQgUjkQvoftSg+7cMund3Mt2XNd09u6S7
m/jpxL59J/73uusqeWFy332jdhs3ETc7xUw8+74XVyNQxt+GKGtlCh5+gfXyxVV3hVtW1oqX+aMv
QTXCjV5u+lc5uPm22037ZzevlzAInjfNZuftcu689lpx8eZ62H91Ht6YhdfK1ck7r5WvLr2XdZ7s
/l+6LNy6uVCWMruB4nr94beqS3f8ngti23fBKvvFKIxhQuw1IKcRew34+x6IXYC+BbITcU1opxHo
eyAQteR7UABpH4S62gwxldI+sKNWiXJQcuRwH0J3apNFr9jUttJoThNrN61KWjV3aIUSS1vEbsTy
29DlLQKUWEfTKmHSjwJuVZXAaUrc8rkAudRKtLqU4DX14u8QqamlA+pB5Wder3IJZiUtmju0QvPa
ojb9ym8jpyUxnOtt28lSSxk5ndCqJZP7b7F8u3SR6JY4LY8jobrx0cwdoRZOqvbCZNzAcMVMdVI7
s15mK225zGYbSNxWQJw6sUUQ9xqbEkhx/aoT0YqIbMGfVpwPIhs4xSjonzRLJacT7a5tsBz5vCWW
CbMTQ0ncuUfuK6C0uOdRtBlKnQsRazIpqD06G9vwp81jnjekdpQkW6fSDvohZqfT0QUl1psMJTkH
qthEUGSl2U1tWjBWQkvvBNnWJEVOF/dTC6VXk3unEEyeaWaz6MAFe9fZzQIxJ+swC4hFpwIa2BkK
d/MK4Y7TlqtW7F5tU8j17Xmn3ZCSGy0kQPW+WkvRwi4VMck7VFugxb1opnf0K+R1lrupZdiok32m
zpZ6FweeFtF6G5RmywbZ1SCkRPeWmuQdqnUngZa7dDttcS/1O7nlEzFuY+eSpd0zeXtazibUdgG/
k4QmBh/X0HaeJkTbz7FkFdLcsS3tnNh627RgdZTYJli0Ihb9EEVQWqwpJdsrgIam8CC4Gp+qG8Rq
izV1H8NEwYWRKPxUBSldhmGgOIBl4zTZfimkdJFRIGW7DshpBGLHsVihbQ+My0PsOSCnEchpBKJ2
/GktNpK62U4tEjCtxu5VdkFjCrAgxgNx2EEgua0EUiR+2lwnFIufNoRLg2lgrAJ20Y3WNKNiGD9d
8hqRlvaczClgWov1reT454drmgOYbTiXi4qjReOniXnfoXD8dE4bPRDaPn6aQr6O1jSTYlUZP+1G
J09pxbc+dRvsL7QSM01NdqKkgOldsCV5odoGphEXc9NKWnurS7Yw5DbPC2mB4aKk5vag3QzGYhno
uhVOG78sRHXnwWR0TSalWFBbJQ11/pefdG8Itvn806bOYtLUGlVuZGrhyYa+RTk5bbZCxPWUtL/3
kt00G6rhNdy2Xd1CnQP/zXXmjLtD/HTpd29S6JaOTw+3yGnH5eFWAqZ3MQDY4kSQEgQddXZ0TOzj
px3Ck0pp2hQ0RpDUW+M0cfIVthAwXVPYWphybuuH2poBavm6eKnjVMJyAFFgjehqI696vgMA7tZz
UCJHXdVZsPq8vRNSckCedbuv1hHaLU7bknoLAdO5+OFdILQ5jNopgDlPRS3Bdh1orizXbYf4aVds
zG+a2OpXpCMIM7b7W70YMF3OIcP46XJgu8/GC69dkNJFV9wVln49+tNb3WPYQubrFRg/XeV2GoFA
TiMQyGkEAjmNQE4jEMhpBAI5jUAgpxEI5DQCgZxGIKcRCOQ0AoGcRiCQ0wgEchqxSxhqErz1gaah
xM414cFwXMQ24fZ7Lgmh5e4fX4fmBelDizfV/Jp3R/SpF/CaILaHtikXfD79TU//8vKvVgFScsLq
yhrNBH3+6afRTiNqzk63furP1uccc5u5hi8+EEZOI2qE0+L+jHjknOpugPOx65f118vmiBjWiBEZ
2qcWwZAhH54XQMxyfDYOCaVkiGsCaAxr5Xk+K0plT+29aeJnIyAGOa6R9b2R51g/GeLsLChCEx8C
yKZMN9rcSBKf1z8EQwGOC8TVQZYOjUquOp6sLj5ikA9IHwZOccKQXMjPhFuhhdUhiGC4RFWOeDj4
sO+3l6+eB1holohb4Hh+ZnqlgQ+G4mX2p6em2iCqu0adB/TTNpBOE2/n0nV9z7//1afSp38Wf3mK
pU1/ZkP03lCuzkOXXj11+brIys6vzfXvKUaL+zrZCJCjie9MPu45tLTAn1hMs+Rne7/8nbvY2Ur9
uvjoS0YBbXwAwm+9vvjRj4v/vp6cHf20KI8lM2qzXz4uDymo4wnwgpog36o90gcyfpF+9DFJ5Es/
vvzpeybW6z4w9Zv43PpUG0xV2fjY+NOtXP9P/4EuxZj7LPvPbv6triwtfjHEN049XT47rSHI8UHg
mEmBOLMQpzQLdLi7AXjoPQIZeCfIzW7sz0KzOieeGRfCvVGpC3DtRPvestL33SP9zcB4EAT4HkyM
s3OGd0Bwgp1lvZvQ/HWTgDo+DOlh6n02CamMlwdRz//ApnqijieIaYP07XKuOJzwPiuP56Pp/evg
gZVn58drZ+s1+9fZrYg1b3iyd0DZOR06GhCONrGBjsI9P8ok0+/RrBWMs5FNAGzCOjzC+xNQ31on
ZiaU3MfgZa2CBkjvLU7HvydfJQgfY30fhHAY5Os1CMeks7rZukRm0iSgjo80aB6/enbY8Jvio69q
qxllPKH5nEFayc14BD6gbuL6TsekNOGJ80s1MmTzSyuZxsOh/ffLroW7f837Q+3p9eTifPk5nYKJ
SZWVKWgKwoDO6TCja4cgXZvYsL/zAPiW+Jv4w17Zfe4Gfel6Azb2FqdXvEoPZRL2SAfZkvYoTOcP
+Q5z7Zzp1+CU8ZHKdC/4Ow9KQ7kKX9azk2F9+svj2Zo5aRBWcnu6nwkcP6CkXB3rlup49aWuWnr1
n5d61j7nO8S9hfnLoPjOjsc7bz4U3lzzJMqyTrS7mTFDpNwcB55Yb4Re3aYAzIwmm2MPQTJ9bIIZ
o8XMVGrqwVX5BhkD/cGQJr3HEFMo3KGP2rAyKkvpyQenV5MPGlmpjI9iFyYkp6Ml1PPSh/PrVMfz
Ez+xa/CBca2O8KTsuIQnmLNSWzgmLK39uvHizfeDQmDIPzZzocPZK6tL18vWqB2nE3E1+TTMvJzz
kBhrw8n0avYbuZLtXHjcm1Uszq26ONy9Fzldp4zLDCQSihtRB3HlrD0Y7vaetRXyKCMn3sh+0O43
wdTx/O4TEWn5YjeF7OqrMYS9J1djje233JSfddPNb750fc1Dw2W+Ulb4oP1eZg9ismlI55Z7HOyD
ACeSHg4EflZg5Vj2yxATPyTvdg3PJ1KRRul0H4zuRU5z0H4fm7oxGGtn55EI+3Nvh7SWhrWz0CEa
i6rjw8r8Ag5fYo5c80PJfCvNstXxjEaj0vLFtEvHw9glpQ4f3/JddubnWttrzk7nHJFEUsy2hz7e
qthm9v8bv+prFFeXe8Jlb8v0bFzeJpr9+Or63DKsvBYQV+Y/X/cmUHeP/PtXUsuNDRvzi5Dyfc43
N90PLeJTjMHja9JGDMl+xjeXqGdlR342t7bH+CyNwMpiSrwWfW42/eHMb5NSP4eeXMvMLdRDq7gE
k+A39FkdH1YmnVj7l/lr/dDY0dYmb3mpO3HSgf1Tx1NLGN7INZde+OpZpZ2UkDo3vwRX/km+LlAT
e3m26E95Lm4e2GzhA1zL2vKTP/TW74w+7p8jJt7Eu1t1BzNXw4CwRwScH7q1vvvZbdawS32qMoVK
eDaeIu7MryAkkLuOHownm3HKCwgu1kl8FjLI6YIoYXNIcOlRpFJIXUcU4mMy6aKCNI7hVvY9EAjk
NAKBnEaUBbQKaoBvVYMSFDmNQDuNQNQKjPse2rvezZ9Lsf/5Lxg2vllRe+OrfRGDBpYiyptzSV5b
+pl83yE2dyOSuy0RNcH00k5nbeguvd0RUV5ObxvEjuVGZhCwf7EzNZDPKmM/vagpi4C9iJKmcFRN
ML3T1FEb+f9aoHRVONRVoUQxTisWTXlbq2Kw9FPJglHN6MmmjoDxE9XLg/7iW6Pho84vQ7M1uFR9
tSyxK1rKHcRYr14brfVXs21b/TJMXFoVShThdM6iacYud6qQ25Kh20SikY1Yxl1zSzR7aXdBHF7z
TXPTQi/l9NZval+RyTZTkvN1CmiDnsee8D2oO3NgtJF2Lye3fWW5+UhKmLd6c6TgJCXF66UOs8j2
DevaPQdR05zWVmhGb9WdB7TLLwwmbou5tr3EfsmLqNk1IinOFuKeVDbEoAWlHJhEXTS1JS/CVqpU
l7023ely3ImqTYmG4kR03HOgxFbA4HoQ6rAjVsocoCX0nGxpIYLGeO/baaLvKpPcXrF6qniaQEyb
yIZP+k60NcORUNqeSY7Dho1ktblC4sRlvYaEAvTWFJZWkrXgTxtGPqd5iZLbdLG26aDZP5QoQcYq
uqXfFivSifI4oa4vDSm93r3jJud6o+9EueSG6bkA2das2t6M0J8uuL8qJpk80ZKfjVOGSlDavSNF
K2lUaoLkFbWzZbHSZZUp+TkiKUOJ8q4bSOnV7mFek4qIlO9yk/LLYAwTYq8BOY1ATiMQyGkEopIw
rBGprQO+pe2evKfKNG+z1xAaZ9dqgZjqovHS1n1LuodDoXOb7qS0Hd78/ftq6MdWZEjh/WlqHwFd
cs+tnLb7sgAp0G7e3qkxQYvwc5Sx7FtS2/BqxOvK96CU6geqxjRRLZlqkftKLlhyVFlzXSzHmKnV
Sx2nEik0y0oEkvl17HtYDJ7xayGWUGrL/Tw/yNpSFzFFWcv/G6OYCzkhpDBFXYQ16Y/2kduvX04X
YpQlzRwrTUoI+rShqdUBL+BuuYyXRiCnzcbPvddObU/zP1P3zkG+Q27+XiMCUQqnc9/+cHm/Nru/
1NEiExczo8TFKFIc4WaNqC783G2nEKsJplDcVFM7M01kFDDodu3nZBDbR8R0MJ5F1LdnagkpLsKn
7GQtFVrEhrgI17ILdtqy7UeJnUtr/GQOsjbFyZmEDBHYoH+3nILNbrNT7DO4ipe23bfEJaJ7RG2T
jD/JmwoFomEY6HVRk0msb7A3/J5vX99Z9U3vCQDlgyAIuYN6nvusFc1lGHPYmQDq/6YswVixXlBO
E9R0oyKGGo3NMawJINh2JSdj6oBaw5qAXC2KtqWNhhUvRKZADNY9szoFbYvdr66oL8NS3nOgvBMg
0JiAVNO/GX+9meXEv+HhY8+d+r/61s6vPi8G1vPFlr4GqWH/Dv/ecO09G9/a1wTRTLvC+rVF5aV4
zd7Zh6Xj5jcHgzbleqSfzU9Yr8TbfBlfBH5wE6x3vBNusvkZ8h7Z4uz0Sx5rMN6DVEzo9YfpsCC/
BxLSk+FfSMepcK+Tg5H/5nPfOIyLMCxC5j8ykBl2K4acRuwgwoazY+aEfF85z+3uDkP4IbhtHdan
NhLrt7kVQ04jKoI4FHorz7DE9XDMkupJQOIshOuJN1z/ZIPNdBiW/JHUEHIasQvg7wUy7JzdmExB
OLloSR29BB1sQcmlvMB90e41y4NNQzDUtIycRuwCFkQu7OQOM4c4sdgUSS5at5Ku3MuvXQGYO9EA
3+9usBHrHeyLRAZ3egfKg4snhMOyOpOsTcXRTiPskO3j0os1qjvaacReA9ppBHIagUBOIxDIaQQC
OY1AIKcRexX/D/DLLkqcIgO1AAAAAElFTkSuQmCC
</FILE>
</FIGURE>
<FIGURE FILENAME="Forest plot.png" FILE_TYPE="PNG" ID="FIG-06" MODIFIED="2017-10-11 21:56:37 +0800" MODIFIED_BY="[Empty name]" NO="6" REF_ID="CMP-005.02" SETTINGS="SHOW_MORE_DECIMALS:NO;SHOW_ROB_TABLE:NO;SHOW_WEIGHT_COLUMN:YES;SHOW_RAW_DATA_COLUMNS:YES;SHOW_EFFECT_SIZE_COLUMN:YES;" SHORT_VERSION_FIGURE="YES" TYPE="FOREST_PLOT">
<CAPTION>
<P>Forest plot of comparison: 5 &#26089;&#26399;TLG FPS OS, outcome: 5.2 New Outcome.</P>
</CAPTION>
<FILE>iVBORw0KGgoAAAANSUhEUgAAAtMAAACQCAMAAAD9eRfoAAADAFBMVEUAAADAAAAAwAAAAMDg4ADA
AMAAwMD/gADAwMD/gICA/4CAgP/g4OBAAAAAQAAAAECAgID///8AAAALCwsWFhYhISEsLCw3NzdC
QkJNTU1YWFhjY2Nubm55eXmEhISPj4+ampqlpaWwsLC7u7vGxsbR0dHc3Nzn5+cAAAAAADMAAGYA
AJkAAMwAAP8AMwAAMzMAM2YAM5kAM8wAM/8AZgAAZjMAZmYAZpkAZswAZv8AmQAAmTMAmWYAmZkA
mcwAmf8AzAAAzDMAzGYAzJkAzMwAzP8A/wAA/zMA/2YA/5kA/8wA//8zAAAzADMzAGYzAJkzAMwz
AP8zMwAzMzMzM2YzM5kzM8wzM/8zZgAzZjMzZmYzZpkzZswzZv8zmQAzmTMzmWYzmZkzmcwzmf8z
zAAzzDMzzGYzzJkzzMwzzP8z/wAz/zMz/2Yz/5kz/8wz//9mAABmADNmAGZmAJlmAMxmAP9mMwBm
MzNmM2ZmM5lmM8xmM/9mZgBmZjNmZmZmZplmZsxmZv9mmQBmmTNmmWZmmZlmmcxmmf9mzABmzDNm
zGZmzJlmzMxmzP9m/wBm/zNm/2Zm/5lm/8xm//+ZAACZADOZAGaZAJmZAMyZAP+ZMwCZMzOZM2aZ
M5mZM8yZM/+ZZgCZZjOZZmaZZpmZZsyZZv+ZmQCZmTOZmWaZmZmZmcyZmf+ZzACZzDOZzGaZzJmZ
zMyZzP+Z/wCZ/zOZ/2aZ/5mZ/8yZ///MAADMADPMAGbMAJnMAMzMAP/MMwDMMzPMM2bMM5nMM8zM
M//MZgDMZjPMZmbMZpnMZszMZv/MmQDMmTPMmWbMmZnMmczMmf/MzADMzDPMzGbMzJnMzMzMzP/M
/wDM/zPM/2bM/5nM/8zM////AAD/ADP/AGb/AJn/AMz/AP//MwD/MzP/M2b/M5n/M8z/M///ZgD/
ZjP/Zmb/Zpn/Zsz/Zv//mQD/mTP/mWb/mZn/mcz/mf//zAD/zDP/zGb/zJn/zMz/zP///wD//zP/
/2b//5n//8z///9BjlLGAAAaoElEQVR42u1dC3Abx3n+ARB3OBACeSBpm7YliyLjTuuxndIKxac9
AVW5ipQ4cROn0yR1ks6kynRct9OMU7eZOmlcj9XYrtsmTmJNR2MnbqZO7clD8cSNxDghQJmwTLdJ
nY4TkqAlS5T4uAMpvA8kuvd+4A44gAAIUvtJxB12/937d/fbf/9b/MA5aMDA2FZw4i7AwJzGwMCc
xsDAnMbAwJzGwMCcrjmCQfmllBB6DbpJqkNOHG8uXbDR25DatDZgTjcIxriTAx+V3zy0DyWMbe02
HNq0NmBO1x5cM0F4jvN2DNmtiHeUOJhCb5opiFCeVlVsBI4BR5EElSKRhRNsnH+U+FxjtKFD3wZC
bYO3oA3eTW4D5nTt0UJm3x48gozWf8Mk3PHyqUSG/6Drx6sQHDixroql0GD4mUxigM4gC8en+Pc+
2DzV2hBtiOvbkE1k7pba0H8ib2jDsrYNLfVvA+Z0bb1R3qFMOvPdgAaeSYZ+ikb9c35YQ6k3uYGD
3jlV9NDkKqR2+neAwvMs9M6gAo3QhpTLr21Dix9OKm2IatrwqrENGb4N99RVYwf+bLx2bOAtFXqh
fzfiuQWdt9z2BgsnH5kcexDG5DxRiH8dH21acbf23vXlW8Rc9OceQYdwphHa0Nqrb4P3ZrM2pFqa
3gno2/CZaXQIZeupcxOmXs2RgLPwYeRWp0gW3ToNnVMNSp7hMyRXtLW397EkfOITSgrczuc7GqIN
SWMbPmzWBsrb+wjo2zADKL++3gD2PerRxzum0KF1+G/E1bhbzjgJU12qWOz0v3CfhBv53DAiAsJr
MNUNHtwGzOmGgzfc/GN02AcPIdc0Ft69Jmewpw9r+58Ybh0IX2aEEtfzCXNnDiVejzV6Gw5p20AO
txjacKrubcD+NMb2WxcxMDCnMTAwpzEwMKcxMDCnMTAwpzG2PacjedJN+jjo8OokisTAMj6SIJsj
NiRLoqAsH2ZQXvAuSXjb5US+DWrBoB3NOD9JEL4OMfRMKx/kgCGDBANckCzQVjoz9JmU5UVFUcVB
SlFDbpRl85m8m8wzEBFlW8hWgLwU8dFBEYSfq09McjBIVaI70Qi6azn93tE57mTfn8HN/XYLf6vP
n43tu71GqpUZezuW8fcn5Dd8G9TgXVs10Xv92VN9l3nxMX3c79Xw5hAM34iObrlCY43mfeYGfpK1
AaEoggoWjymmR8e8ozT8PtzFy6bjaeDuE2nV8SHXxZW9dYtw+2Elup+y0n2lnrprOM3Bb8PI2NOE
HPiK/jgveRzAg6Zshzhh/QTp53OahU87H0BlqLG0LA3Q6qEifIRwqzCnvV4herYFZIFgMEAc5Cx1
QYYSVY6u+U3DfFbidYOCTgRJpUQdRP1kLMGaFOertEHU1xay6N8IaoxZzmEIoaZmwc3kkY4MCDHE
nlZBzXGkg3C9QvwEMkLxn+jNWjtJAXOQ6GA+R4zydo06qI42CSMz8D7UEEHtvHsd2m4Wc1LTngA1
lqgXp/22dOdMdf+iovu3Jd2H66m7htMu6PWm+Gaodq2t33s/r2sHGlF+3W3d20ztbeHVvyAW7qXG
tbWtnxhAXOp/nRXeLa9Ay94p322a+bnsy7RZqdKyl/KhuYyu+VeGHCled2zsSxCBFk/WP3C/qIOo
n4x2ZBjFOF+5DYq+NuCG2zwdpjlrkEMDnEPHhd2j3pW9QnxDsP+E2MpDM0OfzZqvBX2Tg+3QPjjZ
p09eIgdO7slQi11TvqnR3RAcOK1GUTv4KIlTqLuPkF4GnPNOJvsRMScHv66nU9oXsaP7UwOvmuie
IChJ91nZXNZTdw2nfzYB/YeaGW1uGmbmAE6gEc0KEXz3wMwsDKKT6QCfvToBAw+p/jTAXC9Sn4PZ
nDg73Uh2ZlobAcxOQ9pKlUGY5WXRNc+C3hOW43WZ/WEWki5/HJ4RdRD1k0VvmfQqcb4iFH1twEvC
4M0+TvIdNRkTA0w2zIaykYGwOwszKcGA8XHDIqfnOmHdqs7vwyLS0W1oDsyFDycnoihnegZ1LOqv
Zc3M6n6TH5ZwnOrfCeRuzx6im2gVuydQ1zutJkF3okD3Ca3uD2gGQNU98dLALp3uQ3XV3UUpp8cW
eo7uvP4vc10QBenvDjhytAv+7nw+3XSO9zR/uQu9/9laFxwRCy/8dXTn9Q9zknQXLx183bXriEt8
B3CWL9AzrRU4t2amB8oVZM+tufgDL8sXGYvyJye/fK756hui8PX+JQ7oW8/NvLhLrF7ULyqUH/vV
giN6tPXd71BX75JKRyV9QZQpjmSESDLXLXPCRbXi5PWZ1PzDT6Qe3DPPOXc9/zy8jTog6rxBUvMI
dInXM2nSk3/uXvzHs+eOygmoZj75qG/frkt/Dy6+srl11AiXUv5i5qXn3oa17JrrwvNvr2XWLjz6
zqOJT72Oci7sev2oVG3taYEucsFC92aD7kc1uv/o30Xdn3x+jtd9/sRm6K7bywvsvzAl2ZwQb4iE
eEHeCh8Zbh2+T1pdItoigdiFj6JFMSxKI0PKwAwSijBq9ej8p3x1EVmgiCpCOYd4TS0Owbm3+DuN
zOkYH418Tt5+kPUTQXkHdvNxvpplzqhvUQQ+/egUmHj7TyBr9AR40D8CVfifY2NZ0VNjuNJVHhl6
ZMhdYKMi6YlQhhMr41Aj1P6CwP2ZZF4y7Pxy031fYMj9jGgFb6yrna5E96xed7+se1NdddcMuCeY
CsyjsQoht8gB7e2C19+zn9/fgH1wl0Ab6D4ApKZEIPA7SGEHzIu7aF1TyEVww527ZQkCDnSjUk7o
2C/eGvdoihtAwJ09SJaE7vcU5Anxuqkhn6Dxb3WrdyU9+1Wh2ER6XorzDYnBuwZ9i4JCzXdr/AQF
H0BL5wfgC+j1B6iuPVxQ2LdLwZTmzkC6XuHOEEzxy7fhnvc9Qyeah5rQJOmZR5Wh/upStsS8BHdy
mASKbKeAX0LTz0CPOHfY8TQzHmyuHzWK6N5moXuENtc9VlfdNZz+eaTV3Rp5B74Z2gknw/ET/C3d
ZMKFDjPjMDHCi8y+nkidWVFKXJ5MEPsjrwAb/rTIBefh0yyMvZpy8pZZ8L7OpPjoWS95WWRWID65
bKXK3JlkHMkuT6Zo3vJrIMXr9sHNqPOoiVXFe5H0U+bY8LukOF++DYX6FsXsqVZi5Uys0J/uDMFE
JyxOQOgmvj3eiFAhe/pxpZXK9QowE4bQjLCgaNAxOrGfPT3KRc/Ed0+uwNjppANkmZdd3sffYOBn
rtUW/nt+Hc5F+G6z4B+6W9auGT1Tx0jkIrrv1ej+gkb3oX6k+6qsu2OTdLcTP83s2DH4iyXbVZLU
7I47J802boJ2dopR8fxHXk0GoYq/DVHVykR85nnUyleT9oTb4+nSMn/4VWhE2NHLTvvqBzvfdruq
c359qYxOcFw7n180y7n14qXSxdtc0HlhEa7Jw6VqNfLWi9WrS2ml05Hv/B+bwh3ry1WR2QyU1usP
Xmgs3fH3XDA2vAo22C9G4RgmjO0GzGmM7Qb8+x4YmwZ1I6Sq4U3YTmNg3wMDYyv5HiwAvw/C2toM
0UnJb9BRrkQ8iDlCuA/N1miTRb6Uogd/Odp4MFNd1VUvT5texJApX4s26zFVztAfhgLGXNM0tSwt
Fsewy2mWtsvnIjyXKpHrEoPXxCGqEak1arNSEm120NFTX1IraNULtOm1hKaaUFqRM/SHOnvAPNck
TTkT5hXbeCyq8OsrL260AvOP0pqM1ouWOk81FGjIDJwU0lnVJtIFQ6+pkzUz61UFbbwaS0PhwUwn
vWoaQbr4qmRaS3EN6fLKFunSBsTYpldQfN+DVsytYmrld6zWjtBsoVUr5C1tMmFqB/MFnS1JEaO7
ZOF7WNVSolWF1ZXqBQv/gm1EG93o/rS+z2njCJh1KV3K064LDFeU5pn+UHwuaASl6WwuU5DML1+F
JKQ1zjANmrWv2E2B3oOjta47dqI3yunCbrZOb0DTUdybLiVvXoAuVrhwFujdZ+loPbPEmaG/lnYF
pC0mGoYtTrM6d4EtNb4mQmZ9X9vx2NzRroZLYG+nCTCvbcBpWC8NncZaLo/WlnrTPQ/F77e7kNgR
3Cht2Y3n0jS9vVyQVgW1s9O0/j7IsCAq72jtNraaLLiAwn4In02b7fLWaC9P2oihDe3QH8xmgqmg
ubw+k6WN9Zj70wXXKK6BWG1BmlULMExRXqxpSU6W2gHAI1O0E2z1T8N1YqPFmtqPYWLteH3FN+sw
pavQDXg7r3qcpjcuhSldohfoqo0DvkfEwLgS7TQGRtVQo8hpbKcxsO+BgbHVfA85KMnqvrycgGnj
lnGddhK0gcZ6VYrK62OjrXaDWdOgZpvx06xyf8cCXSS6GsAk7lurHw79KNufZsv7rMoqYFoXu1dz
SmtZp34HQadKcXmLSOfCq5jFRduKn1a1ArpodLVmb8OQIPdpI/GHV+aF8os5CseiPNBlcFrpY1Zr
EsoPmK6nLbGKt9CkF49eLhIiuxHQUOoyRVcdfeBNg4LXrILPXGLV7eminNZGQrOK81BRwLT4rh7D
QVuwWeWEzfhpC/niM8eKc6ylw2PH+Fl8dwujbE5rQiYsp5DdgOlN8vtYS/+o+KzQhFWUkGf1fq95
/LSukiLrq2k0SEHcN40/g62U05a3h5UETG9GvK8UUFX4DQFbhp5VuWQ5bXWRXMpqYDILaINORUy8
0Z8296YxKuI0beUrVBAwvXnuHdQm0Jg1Ep624ZUYZgxGPeA0WQtLmmo73wHYtLtwKD/Q2I6yUp1s
2S1kK20Fu8mdWUvUKHLafN/D1FJXEDBtEmdc++0P80Dj6sRPF7SL1uzH24ifLp5rK34ah1Hbw0Z/
qxcHTFezy3D8dC18jwruyjClN741U7fSV9w94gbuyirIvFKB46cb3E5jYGBOY2BgTmNgYE5jYE5j
YGBOY2BgTmNgYE5jYGBOY2BgTmNgTmNgYE5jYGBOY2BgTmNgYE5jbDK4VN5HNg2RPv9JrspVO3A4
LsYGUd73XLhrOdabzy5D27KY0Lbc/ifPxdsuuaulj4vCY4KxMXRF7ckxf/FvTa6Rd96JpS/HUwAp
KTkFyfBqms3uXyC8sctHsZ3G2Ap2mnnz8L3fXF+wU1mHs6npnz/uxpzGaFROM1Tnlz7P5RU3w+Zx
4LUmt6tSb0TjewS7eMjrSHs+p2YIicf/K8c5yabca8eY1wTJ1nVfBny+lCTvasrlXEj24HJ6u42a
dyQKHJ13UaFjzNccLtROlBj5jsPVHHe1wI405NPa/ld7Uj47/rLTTSfFBD7dNxzVCDJfdfI1SR3v
cLiIlIvzuVyeFr5IZEYQ6nCCyxM+Fuyyu9Rvsu8x/8EX3Y7rPpuL/XwhmWpDJEF/to/Li5djzhWf
m6JiS49vgNPRaBeMKer171ROu4A/Zd5LZJyjxz96/tHMoVcib0VR2txja5z7suj53/vm+YNvL3FI
djG9cHRbMZrb0Y96gN7LfG/2QcfulWVyMJZByU+PfON7t6GzuCvH3f+GtkA0Gn32lUlOPQss/OLS
kzlO6Etk1Oa/sU/oUj77VzdOctfGj7/YK9SJ4PxY9NeRhZx/bQdzxwxvV1645q6v8729L/bSbx7m
ouJoNDKnufCLLmf/Hz8VW41fAtFvruwvmViN5R5uJh8/7b3ssq+PyV6enyD9QCAjAhEvQRyUXfk9
Q01AwkgvZOH9IMydtc48tElz4qlpKjAyxpsVuDjYvb2s9J138K9ZmPYDBT+AmWl0jvA+8M+gs7x7
Hdq+bVxy94eln6ON/F7IC5kQ1ZlJKrkfW1cF7w7F4AEYkepEiD+9OI2GJZFZulr8meY1+CJ/yMHS
COS2RIfNgCM/U7XaHOt/G4NrYSOcbt3bTO1tQT08Bne8nE1k7pZnH0yjPmYA1lHP3kd6GXB1OLms
pPsD8JZcQRNkthenIz/gX/MQ6ENtPwWBADpHOAV9/Jlz3slkZ42ma4iUnJEDg9Qi6rBmolndhp08
r5zuyXjdqBIGxDoFUA+dXkEH8t0T58WOTxAUgzq1fRy+shX6y/2plUT24m/27L6+8zByJaDyv2uu
293lW8zGHezihjidgplZiZUpaPHDSYXTAUTXHoo3HuGQt38neFbIq8g9buEucwjlSriMLMu2Qtwt
tpC3GTDMHwQ7Oywyndzt2UN0E7offmMGw3PSWTr8E1R2mFzZp96NJ5S+YlJhNB0I+H4PqLb7/BsD
/M+uzE8N7hSGKJx4aWAX5MhbHgoNbJ1e62NXEulw/n99/3BNB3/rt4xIavvYftV1vu535TPJlZg7
UO6VzT5HRIZI7OCTD+V8MCIvAejv3GSiLXwvWhf7ZpDtiWWjqeg9SWFNDfOmRiquGZ5thLBI4R6l
10Jir6xkZu+ZSybu0cpSGVIaCWqQ7OOP0ynFudCiZ+hJJMhG/jQTUkciMIOcPHSYFV2NeMbdiywK
nfnFj4bfu9V6LTCy+lgml/d0PdspP+9iuejx8NXk7l/euMglV5mlQGXXNOM0E5GSD8E5xaMQFshA
IpPMP6dKdhOBaXdedDhuVIrD7duR006xX84Bw4h+rhMi4lm3PzDkfka3yar8vpV4JtB/xKTSZfDw
i3U8m3DoboIcRsE8mhJLFHBbs+8CVOz+9Jrvza7WzlsthZBtvsHjC2dTK7cvBjY2UkZ4oPsAshNh
of8y6u0eATuQV8jRwwRQ5DwlDEbmLQhznxR2u0KLTCro4093wOR25DQB3XcigoZhqhudB4Po5UAP
fy8N6WegR0+2NXTvAbyMdEZBN1XQK3w2BR/ns8n5wNCykIB6kujoRv3vIed7UB+jNIpsp5CgG8bH
wbWVe9A9HHOkz+bTe3b+0dXt4j60xOZrOm/Yk19Dtpmqxgfkus/GhW2i+c8ncwurEL/UzMUXn3Re
C9Lukbcznlr1Na0txiDl+SfPwtxRaOceRQye5rejk3T+Mc8C40KyE68sbLcNar4H4rEUd3Hs2Hzm
U9nfJPh2jj+Szi4su6CDW4FZ8Grb7LjhiFTKuYs/yzAp8r4vHFP2RYUD/+fadZa/Leee5JZz0BXi
b0TOfk3of9THWXRAQikq5fngC0eTbz/37Pwrx6Dx9/KK4+jj6ez0Wr7pupZm3/oNTS2tHR3xtVwm
Xb39X/ufIzLXkiu2BP3ZCwHAMEcQrD906/jQ0xusYZPa1GAKlfHZeIq2Z34pisHctfRgHPmsVV4z
tVS6AjIPWczpoijjt3opmx5FKoWpa4lifEwkbFSQwX1Yyb4HBgbmNAYG5jRGVcA2QA2VPG+8+kqw
mNMY2E5jYGwVaPc9WFp91Z/Ztf+FjyjWPlmx4Nn2OhEweXa8qkeRJ9JLj5GlTVYjk3o1ChbThsXP
+N4WnN4waDOWa5lheBSsQcTs2dtW04vVZdFgXsSkXt0zTS21Ef5vBUo3hEPdEEqU4rRo0YSRlZ6l
qpzyFkx65LiYoTGt/DtWkQflwbdaw8eWfBgabVBFuJiBXyUe8W1jQdHUvpWxYfWrMHHZhlCiBKdV
iyYbO/VUJLchQ7GJtEw22tDvslvCyq6EzQGR5pJcVi5EW3SHjXr5ulRKF9EGex7bwfdg7ZkDrY00
ezi56SPL9Ue6jHmrXI4uOklpSxH1Od2suVamT1iX1xyMLc1pWh53tjTN2dr5Q9VegVnlSfT2PRba
/JYXY8veI9Kl2ULbJ5UJMYr7CBZMsuFYFBWhyyq1QZd9i7jT1ViJGk2JptJEtNxzYGnTAhrXg2Yt
dsTKmQNsGS2nK7oRwcZ4+9tpWtlVVl1ROVFawWndJrLmnbITbcywvmeT9kyUM+1GckmHwXLHraBe
NaEYvWWFJWel4QewYBfetr+kGZqNuVgbdNBY2qBNuWWMRSv6bTGWrmUby6yl3Kux2+rDlIJdeNs3
tpp+2Njc3eDMZ5VPF+yPiq5MQdGyPxtnEepBafuOFFtPo7IlSF5XO1sVK13VMmV/jkhXQaK69w10
+dVuY17TdSlSveGmq18GxzBhbDdgTmNgTmNgYE5jYNQTmntE1tQBr2i7p+BTZbZgs1cTGmd2VV2E
hn7btbx46cKw6e11S2jcha+gZAO1o5IydPH9adY8Arrslhs5bfZlAbrIdfVbjmqsqrYum/HS2gPG
Fet7sCyrHFgppomVk1nJsEq5YMiRyurrQjnaTLle1nIqlZpoZVsBPNBXpu9hMHjar4UYQqkNlrQw
yNpQF62Lshb+a6OYizkh6vVYM4bbisNmxRUKE/vK5XQJ+6YPbaZ138yyaxBpMzeEBtvWuXi8dCnn
HuPK4zRbrtfOmp4WvmetOGeHlxX7EpjPmNOab3/YtG/6b1KxloSibcwM2rgtoux/mCnDYtZi2PQ9
7K7XNGvkYKExNtnhMLrcBcw0XtxqfmE2VxXSL5SqP1SqnAXFw5ickGoZDscok7KGCg3FxkeHQ/6l
+nPasO3H6uOnofCdPshaFyenK6SJwAblu+UsmOw2s9abymXHSzfWPuyWwJhpkpa0qdbmsQCcHLFR
k67Y6KmRwN0v1pjUuucEgPiGoij1IJ2r72VRNUObQ/GPaZD+67IobcWKoJBGSekaPcQk7fWUkzQF
lGlTVC10DZAOaQpztSS6Vtaa4m4IRoHzO59KRqErNnQ+Lj2PQngcgPRMgGYfg0z1d7S/3oxyIs85
yPCxg//n6uh/9jjXnCsstvItSIW8Nf694a332XhlXxPEZtoWchdj4kPx2tzzn+GP69895TeRG+Z/
Np8xjsR7PFlPEF66CnI974erTH6GfFiwOCuAOV0NHxpT2hbmApTwHEjIzAZe44/RwIiVgxEMBg0p
nmmY5iDEQfY/spAN2S2GOY1RQwQ0Z336hEJfucDtHgpA4F64KQe56BqTu8luMcxpjLogAsWeyhPi
uR4IG1IdDDDPQMBFuwOuR5pMpkOI90dS45jTGJsA8gDQIetsXyIFgUTMkDr5JvSgG0oi5QbiX82e
dHiqZRzGW1YxpzE2AcscEbByh5FDzMRagomYcSvp7AEyfRZgYbAJfjjUZFJs5NRoMHiq1jtQDnzz
hGFxW51NbE3FsZ3GMEN+lMjEtqju2E5jbDdgO42BOY2BgTmNgYE5jYGBOY2BgTmNsV3x//eZuJZ9
QyEgAAAAAElFTkSuQmCC
</FILE>
</FIGURE>
<FIGURE FILENAME="Forest plot.png" FILE_TYPE="PNG" ID="FIG-07" MODIFIED="2017-10-11 21:56:37 +0800" MODIFIED_BY="[Empty name]" NO="7" REF_ID="CMP-006.01" SETTINGS="SHOW_MORE_DECIMALS:NO;SHOW_ROB_TABLE:NO;SHOW_WEIGHT_COLUMN:YES;SHOW_RAW_DATA_COLUMNS:YES;SHOW_EFFECT_SIZE_COLUMN:YES;" SHORT_VERSION_FIGURE="YES" TYPE="FOREST_PLOT">
<CAPTION>
<P>Forest plot of comparison: 6 &#20013;&#26399;DS fps os, outcome: 6.1 New Outcome.</P>
</CAPTION>
<FILE>iVBORw0KGgoAAAANSUhEUgAAAtEAAACgCAMAAAD99sB4AAADAFBMVEUAAADAAAAAwAAAAMDg4ADA
AMAAwMD/gADAwMD/gICA/4CAgP/g4OBAAAAAQAAAAECAgID///8AAAALCwsWFhYhISEsLCw3NzdC
QkJNTU1YWFhjY2Nubm55eXmEhISPj4+ampqlpaWwsLC7u7vGxsbR0dHc3Nzn5+cAAAAAADMAAGYA
AJkAAMwAAP8AMwAAMzMAM2YAM5kAM8wAM/8AZgAAZjMAZmYAZpkAZswAZv8AmQAAmTMAmWYAmZkA
mcwAmf8AzAAAzDMAzGYAzJkAzMwAzP8A/wAA/zMA/2YA/5kA/8wA//8zAAAzADMzAGYzAJkzAMwz
AP8zMwAzMzMzM2YzM5kzM8wzM/8zZgAzZjMzZmYzZpkzZswzZv8zmQAzmTMzmWYzmZkzmcwzmf8z
zAAzzDMzzGYzzJkzzMwzzP8z/wAz/zMz/2Yz/5kz/8wz//9mAABmADNmAGZmAJlmAMxmAP9mMwBm
MzNmM2ZmM5lmM8xmM/9mZgBmZjNmZmZmZplmZsxmZv9mmQBmmTNmmWZmmZlmmcxmmf9mzABmzDNm
zGZmzJlmzMxmzP9m/wBm/zNm/2Zm/5lm/8xm//+ZAACZADOZAGaZAJmZAMyZAP+ZMwCZMzOZM2aZ
M5mZM8yZM/+ZZgCZZjOZZmaZZpmZZsyZZv+ZmQCZmTOZmWaZmZmZmcyZmf+ZzACZzDOZzGaZzJmZ
zMyZzP+Z/wCZ/zOZ/2aZ/5mZ/8yZ///MAADMADPMAGbMAJnMAMzMAP/MMwDMMzPMM2bMM5nMM8zM
M//MZgDMZjPMZmbMZpnMZszMZv/MmQDMmTPMmWbMmZnMmczMmf/MzADMzDPMzGbMzJnMzMzMzP/M
/wDM/zPM/2bM/5nM/8zM////AAD/ADP/AGb/AJn/AMz/AP//MwD/MzP/M2b/M5n/M8z/M///ZgD/
ZjP/Zmb/Zpn/Zsz/Zv//mQD/mTP/mWb/mZn/mcz/mf//zAD/zDP/zGb/zJn/zMz/zP///wD//zP/
/2b//5n//8z///9BjlLGAAAcbklEQVR42u1de3Abx3n/+MAdDoRALEjGomMppMg406RWapqWxFcc
k4xdVXk07sTpTCZNmj8S5w+PpxOP23Q6Vd2knajTeCadThIp01HdNP7DrlNPauU1EmyFBCViJDaN
48woIQXKskVbpG75Ao8ASKJ77zdwAAEQhPYnEbi7/Xbv273fffvt3oe9OgQUFDWEetoEFJTRFBSU
0RQUlNEUFJTRFLc5GjjaBmXCcGdC+cgnRD4732rwN68pB1uzG3kzVmUVGKFBOTj2fGaHqkBtdHUg
mj53OKnuHOwjB6K7sAp9IXXn+OGdqgJldNmRCbAMJ8CwCGhrYhj/abIT5CBz1H9SFxuCTSLKsNwY
QywekQB4khkJVUkVRL2UKmj1CQQgwx0Nm6sQD4wwRwWtCqERppkyusYQupVK9iFisc5AHFbZ9LX+
x8hR5jw0pgJf1MVaoRGa2fRq32iamDfxSPNU01d7m6uhCrJepAq/hEm1PgC3luDbfRe3dLExQqcH
fnYumUJaFXqngveFKaNrxpMWrRQI+0J7gFx3HsUwCA2hLsiSo9OHgIVprIsejC/BWmPIYJTXYaYH
UtVQBVUv/nBsUasPCD54CmZmddHjF38BAjwZIqZaQT/MTJNDlNG14hxLnmT44NeCMAjQ0X/GB+F7
tgLiDkSAfEUimuiZ8c0VQPdsXoUB9diDYvqfVUMVVL06U5xPq49YhQFjFZ4eg244e/w7rxL3Q8E5
Mf1Byujawhp89reiL7r+3lFx543fqgnjwPOaFBcgPXkSrrN6xlfE9OvVUAVFr7hwYVGrj4QYxPUq
DP3rkQ44Btffa6QXSX+loro2UsaVG5+fvnvzXmLnDr0oXeI959WEFHRv9GpiixNsc2/qfZkewpMB
XrR8fuh6ASaqoQojsl4PDp7htPpI8MHDW/dpYl/iNjIspN5/r1YFBh6qu5erqOdEbXTZ0RdbEe3Y
IThIfNJArOmnasLGxdVvGeS4wbWLE8uig7o4vk88kLiUPHZ5qRqqoOh1GI6RKij1kT2NC2svGuSY
ofBirEP0opvG3y0emL0kJC8vVlTXOhpNSlFToDaagjKagoIymoKCMpqCgjKagjKagqJGGR3Psj42
mIG2gElCerDvDD7IMmxT3INkXtjyigEF0sF8pcrpRJxlAq3qQbEOesZhL5plQizDBNvkADOj/HAG
eHaY4SEzzNq0VbYsbSYlBEhGkjIc0JRQq+Ra+UyWYbNx4GXZsBi2FlSeMrdyLJvNbKuNC7gYgeG2
Xaq78ZnhgyM/aB873n3qHvAa1/r9Q6/NC8c+VCbVooWKtx68oO6IddDzR700Jep9bX7s+ITDie/g
Xx+AwbvhDvClXFRzajMGWpbFB4PMmqFCuSvVOPJ06h9H4dcQXyV769c6ILOxKvPlkefeev34xbUK
GTpGipAqTvfJpEX3tk9WUneDjc7A78FQ9JQW2iqHwp4G8BNj0zYs/dglxLAhMaXJL+49RfJw0XVV
GiDs5+JihGxYuqMDATU+VhEYHo4wRzOuuhAjGZLCiU9a7uZ4gGGOClp4LsNK4blEB1k/FQuwqcQf
6+G5kr6ekCb/hkhlnFI+CuOkqmnw8VmiIy8WHQ/4w5KaY0QH6XxW/BzuJ5/3w7zZpLUxfuA5X5wX
deOlcrRUFoZ6yGk+Bt8U9zbbs9Ci/Mbo29NcZChaKUK76/4lUfeMqjvnpPszmu7KE9G1iupuYHQD
9AQE8frpN2PLkcAToq5t5HqKPW64t4mTInbZG3LmHm7MWNrWy32ESUcuy0GSt5Zs8bG3gqkWN1Wa
e7lgb1g851csKQ/8LJ1MPQLR6NMQh2Z/OtT3hKyDrJ+KVvAp8cdqHTR9PcAH9/nbHFM2YYOYqw3y
fbNjJLDU2yld3iMvy7U8NjPw5bSTATs0mW2F1uykz3x43t8fPtAXONTZGwz0dojlZLW0OuBJI5JT
Pc4GeGhoq8+kZ+SUp+BKJZ1RV91/h4juPlX3vpe3zLpvmnT/lJyyUVHdDYw+PwFHjjXxxtR1Kfz1
ZXI905J/8ijMXIV+sjEteUjLE9B3XPejAWZ7CPUzcHVD2hN8tvhYPA3rbqr0w1VRlpzzDTB7wAI0
h+As8dtHYxjWGkKr8Kysw7opPPfgZECPP5ag6esBARb67wlmFK/RkDDRx6djeDwd74v50jAjyCHL
GeiRGT3bDltuXfc6MXI+S2VgdkJYYxMkbXoGBsRyEgYfsJsj1IDYeODIPvAvse9iD/ikOIUBiFR0
fJVb909rus+ada/fed0Nv5z93s3uE/vu+ouNTkiA8vcAPHaiE/72rex64/UVIvLafrJ/frMTHpMz
3/yrxL67vp5RpDtF6eHLDfsfa5D3AN4QM3RPGwWubzrpQVIl2eubDeKXKCtmiSbEjbNfu950x3sS
8J0jCxlAH7w+88P9cvGyfgkpf/Q3N+sSJ8J/8CZ3x34ld0LRF2SZ3FiLM2v8u29lpJMaxdm7UsLc
158RvnpgLlO///nn4RppgET9exQ1H4NO+Xy2Ct14PDv/reH/OaEeIOWKh08ED++f/HtoEIs6v6lX
geCdr6Sarn3ucmbzezeev7a5vjl34vrcRJ3YYDf2Xz6hFFt+Uoi6T03Nf+vam3bdD4m6v+aoe/98
Fehumr2LjN6YUuzNuGiExPBXXrTAjw2GBx9Xepa4MUtk8canSacSk6VBjOedIUJ6zKwSH0uKi6sC
OVSR8tXJ5zTiGFwX+622lBiea4whjhlluUBfhyn+2K5vTkS+8I0pcPDynyFd/jPgJ/8YUuB/RaNp
2UfjM/kKZAfQwHM2+8QLbOz+jFpUnbFNIsnUWvYHumgXE5n2ZWULeHdFbXTkOaI7W5juP9V0F1Xu
EnTd37czXod/WIjMkSs1ThyiOmhtlbz97lFxTgMOwyck0kDXQ8AackQi7ycK18GcPG/WOUWcAx88
3KF3Xg91gdgZtY3KEwrdhuy2ju7hbiLLQtf9trRUl+h8DAQljd/XpY9Gukd1ocWJ9bl62DMl3ZG8
g745wZHq+8BnT/g46TY/Dn9DPn9EyjqQkae0BJgyjAiU89lqNCIWaBnnooGLgWyjGP0sDrfPwlSn
NgnWxGTQIAMcO8eBOPZOXYFY5vOSTzQ+zwvDwUq6Hbl1b3XR3S/qLnb8qbchFld0v0l0b6o8o38R
D/vC8Tfh5Pg+OBtbfVkcyE0mxQUYZsZgQvqhzdXLSeGSHrG7MplkRuOvAo59QWZC/UcvYIheFOpF
qyz5XXJ8bIBdkXkVWZ285abK7KW1VSJ7a1JAotU3QIm5PQT3kMbjJpY1v0XRT7vDBt+rxB+flCOM
LfrmxNVzYWbp0qLdj24fh4l2mJ+A8Q+I9QnEpQLxhW9qtdTOZ8H0OIzPyD2eYfw6cgHjiyNtiZ7k
0sXzpJxj9aDKLDQ2CVMYlus7wpcS4lC3nfQ8L0hjshDXHr6EK8fofLovS7p/1Kb7ilH3AYPulYqS
9hIfze/Z0/+rBc9FstzVPQ9PJp1m473MMZPs2U9dXBuGEq72UNLCZHzxeVJLb3OsbZ88lVdm8t9O
QTXCi15e6lc51HmQeVf73JZ3QkNr3Z1z2XmnlA++/U7+7C0N0H5jHvZm4Z1SVfKDb5euLK2W9XXZ
9v/zJgoLJZHZCeTX609erC7d6W9YKLbZ/1XZ4k80UomitkAZTUEZTUFRvaDrdVBUEMoUXjlXwqM2
mqKWbTQGEOc+sKcJEJOUukO+1ULkLzlFejSAcJknVrTy5XPLJ9U1sYlrx80qO8tbE/XSkb3FMBjE
kPGAWdyaCpYWsxxBcnYKr4zGyCubc3BKKUQtS37MJV+RMlMaW+qh0MCtVvpxs8rO8rZEvXTsUC9k
PQkypGBwTQVzixmOyLIIVzef8vy24oeepKKlYrTctoo90O0RuWAWRirWQqGDxaIhCxGwk0kvj4XG
NjW8nxS5VCDXUdfSMbJks/RnFkVdUjHKp0D1IVpCqVKNDJFmajUzq+5ho2VBJvvmdomRw+1SJpjt
HCqI0EV15jmqbXNcsNlKW07smGooHgPF9uY6kKlt9cbG27RdlYJyO+paowLkXSuAkdm5UUsn/613
hOE2l5PcPR/xsEdvD1MfulhGWx3TXMer0X6gAkcH3pkiE9i5T3MuD6kufX7TUfs8Du8Eo7Gp28N5
+3e7kNswbCdMdQnz6QPCingFhuugTnZQE+0B9Wb7Y2027GabsbuV3vUNn4vQ3riLrVvYo7ij/UAI
KKGLs9EWj9Pcw+p7yDhtrR8WO1dp+CglO3qvlbgo2HpuNz8aqVM56pZ6wHFC2lwtY0XkApCXol0U
dSjUyVJjoJPR+VFYNGleRuLbxyUsvSfkqXWqrgmrLZrUe1wH9jKCyj09Rwm97Uag83ilYzTavhQl
dM42QCW7CnRkSEFBGU1Bsbu9DgqKEkJd7KDkz1yojaaoaRttfZybf7SeJzBaniIp8ySHU6CzITDa
NktjkjcLeo+P1g/Yp5L14GZbjDYG5Hp+9xNpQjQ+unCvo7gWcwuMlssrL6Vtgc6GW8oWfQzmQI/i
46ONUYlWcT242R6jjVzP73Iik9CuCsPLpWudB5miuOgc11G6wOhKTEG7PZp0ik127W2Q+XGp20lQ
IbeZy/kRuCY5nWj3zuIjD350ySvXmMvolSIwWn3OiypsHJDbnqMgdoquhsLZ64XQ7opuR4giF6NL
GRiNKmJksEt4Mka5VTDdulr8vfNgAtvIL48RnOKj83XBBn8C22NgsPlEiD5t3S6jSxgYvSNXAnlV
Adm+MXLNgNT7QwkrVUK0kJcBtT2s2uoXOfVy1vjVWkK4AowuT2B0ZbwMVNjx0t43DvHRNqcDFaAX
NcjbQb2nYWrxgdF4JwiNLb23x8E49uA04OJqhp31xe61wZVtwtpBnW0EJdteZJqHM811GBxK0y9s
rVOvxhmR8s7e6X20aS7Xdb0OY0UdJqI9zEdjSz2xoxE2eBPY8Ot0V30dZrBdhKoI1RZN6jE+mgZG
l9tBAhofXc6Roc0E0sDoSlC6YPeFoihG08Do8s3DFNxKtCWLHRlSUFBGU1DsCq+DgqJ4lC0Omtpo
itvPRuPc63kWGhaNKjfF4bAec675ZVvosbnuHuOjwRAL4lJTtxWqbbnsS0a7BH3T+OgivA5UGJUc
w6JNUXrlJ7SRGDaVMHK4G7E5aNP4RNBjfLQujd3q6bZCtXJi62NBBE5LS5vDvKszPjqHUl7ioFGZ
GS1fI+PvJYpaL7pyxkQ/Z/FBzHnbFxVxAXKvSW1cKNrDItvVPKeP8vvRFdO+0d32am5DcetFVy4s
Gm3LuCAw/DwBe8mCCuBhYXzffiw1RaN7a29rrXuMdsio2AcDudaPRgWspOocPJ07PhobfvmA8va+
zn25qj8Nk94Oo3O4Sd4uSRU1fY71o5GnIbEmbAqeNnrirvcvMogpKz56pLRphcxcS1BTFMHoag2L
9mSiPd6ySr0KWKgZ60M3z4a3gHiuGmFwuNInrPd+zd2s9C4mtNqvyys051yo2UZaVdpTo3laRjr3
+WiMUhE2GjvbhiLWi0Y7EMyr62JWyeZH21Z3tlLH6aj7Us8O60e7nchlGWmnA57yUthRh7bLom0k
38YoepqOxkeXyOtwH79QQhdH6YpmoyND75TeJRMe1QZEm7Q6bTQFBWU0BQVlNAUFZTQFZTQFBWU0
BQVlNAUFZTQFBWU0BWU0BQVlNAUFZTQFBWU0BQVlNAVlNAVF2cA3s0xzprznaOBoO1NsB50Jr3Q+
Wffk4mpyMeRf8VFGU+x2RgvhV+Ir0tbaysaezY0G6nVQ7F5ksr71N1/W9+cXV0fCPLXRFLvSRmda
svV8UtpsEUD9/s3iZT56urw2eliCutfKGRKkr9McudcYNhsHXpYMM80AwYgqz7LZjCh7tPZ+Cxcg
LZAJMUyQ1D3IMllpcBMnW6EMNLNhgKxgv5DG5gySjbh2QPxq41gmmDG3e5PW+vEgwzwpGbFMgGWa
MlLLB3kwXKBdMhYUOH/i7YUWkcYAt4zfF978/cZw6YeJBhudSHRCVLvhjuzTNjtB3OQfZFL1I6c/
/dY3UsdejV9JkGOz/7yZ8cnOUeZzr7919NpChsjOr988UVt95p4jpAVQL//S1a/WdSzdYvsXU+Tw
qaHvvnQf2Vpt2Mg88b+2XG175UYimPvuYVLAi3s/8R35AGln2MrOnu7h01K7J/7j1XsvQFvdYVDb
/NTQay3wlHiWYN/pl+5byKDBW77e7JlEJySqrHVy2ejW5DPLK2uiF+38t0aGia+U2FA7+NEhhg0B
Q2wHxAMMc1S1PgcGGoGFoR5Iw8fgm+KRzfYstCh3xLenuchQVFQe3u7vqi0L/fAD4mcapkPAwY9g
ZhpEIsIfQWiGbGV9W9Dyn/ZcG/rv7D+zJTUX/J0heT3VfkUuh1jkj4w/CXDPlp7KAjcjp27B0AIp
Kw0zM+Tcuwz//UQ2j8TCh3vLPjIM9zZxvc2kNaPwwM/SydQjqqWCaagDXmzjDXicDfDQ0FafSc/I
qU/BFbWARkjVFqPjEpOyEDlE6n4OIhGQrtM5OCRu1c/V8+mr9lxbIIjugojJt+QGTDKccTjUpbb+
R/r97aqUjKzY0NJZfCC0gl88e4SccZdh6F/mO++SHQ3Hvzvek/0JV3ZGCzBzVeGkAM0hOKsxOkLI
2s2Jq7bHxgNH9oF/iX0Xe8Anuc0DEFELWCHWqKaw6pNrCOKK9YMyWwkGZeqxHf4DTBdjW7EwO7Ea
PCwPKZJS29THkj/u22/skkEe/vOp2KwmJSMNXLfM6Dcmjh2M3ZLPvgsRWUz+rmPvLZB9Z9N3653+
9HKkIrN3xBrIHeDZ4xtBGFKOiq8fuD6ZbIl9DpKpQzPEUC+mE0Li0TXJ1YiBZn3U3DWGmEzgbq3V
xuVWWUpdfXR2LfmoVT657ptW3Qr5xkj5ekAfCbU+MvjXo9LW6/2s9cLyk0+kuqUXPny//+lfDSD5
7J/flQ13aCl19742mcYi5O+/7FgXyjLP5sRoPq4cPgbXr5g6wkgytZb9gaHfZCLTvqzsatytZYcP
1SKj6+V2uQ48L79cpB7i8lZXKDLge9YxU53NcmuuzMqzZ2RCw1H7ylYtyVPJf2+Q3TniR6dFf48n
596lmF/deOnOFkP19v361JKvXNfJCj90PURGJjHJnKT0QR4De6CJIYNuBjh2jiNyJPkKxDKS5QiM
z/PCcFDc3AOTtchoBroeJtSLwVQX2R4eJh8PdYsjaFh/Frrts1ABpq2btKM+3caxrRxoZun+ullO
mRndJCMUDbI8x7YJg35xpx4ircSZZqF7Cn68i5vvz4WFA3tbpc07OxdWh8poeaxIXE4Kl5ZgcSwM
i7EO3SVuhDtgobFJmMKwXN8RvpQgHSe0Axd4QboLQ1x7+JK0zuBF8NUioxcuJZPxKMx+4ljynNRx
no2vrV4iW2118/BCk60HnfEtJc/NGg4sNyw392hTXVz/Z9TJ5U0wOh1j4kewfin8S8mPW55MLk8u
QuLcyrH47l7GMYJT6/9wR9u+oLAYKeNpvK+2y9/JLnkSDKVvRIAiB4bBfYXauQNCsVl3qDJVplAB
60cLaN2THMfxlLQ5wWZNQ0YTgj8Zyun61KUoo0vFaAqKXcBoGntHUVugjKagjKaoEuAqKAFerAYl
MGU0BbXRFBS7Acbnr/qr7I37hdh++8uEja9CVN/O6v5GP0UDi4j8OljkVK5eqNN7CbW3JIP8lkPx
y6CgozaqwvQ13DXA6G3D8YX3ppfOg/0dzLY3szq9x9tp3/B+WZRbRFZMIapRzvmN0PKNiVH1E7oq
HOmqUCIfo9U3tyJQ33yqbaqk0BKUg+oe1uRBe0ut0ejZ3s6qv1Xb0djK+ax8LYhr9l5HO4J39+vU
tq18CW5aXBVK5GG0bKiQ4kToZku1XgYLqNoznb3Y1tbI4JDo75Q3mk7366PcSWpeBy8B2WuGXPwP
7QbTCW3VprQNTbHDXgf2ZgyML5p1eou4U3eNzN95Xr5sviGw47lMr+a23x6WkzvTE7lXAtT+hmIX
M1odl9lc27y+T2mjwlCh9hGVvG9GzgNdil06MkT52VCAX+tAC1wM1UyZnLmWs1xXerq4M1UfvImq
oISqU6LR+3DKZpAxcsxgcDoQdunwUQE3AHbKhJH3xslraKkhrnUbjbRZZKRP6iqbsocJyDRpbNgz
zKmBVcybIUfY4Pkqp7NbVbVg1zk2vRizEjjnRDMyjCJR9fvRpjl3VMh41jShv4MzFc6PIArIY81a
VDRpnkqUxvn0fGlQ4eXWinus10WbeyrAgKjGZ1v37Tbveqw9S/B+TUx5bFkLfgqOCSpBaO8uFK6k
SdkFFK+ojS2JhS5pnoKfGaISSJR2vFDEtEjNshpVJEvpLjYqfR4aqURRW6CMpqCMpqCgjKagqAwM
I0Ps6HgXNcVje36MbZO7hvA3R3cfm+dZC42HRm5fNTV75zbnXkjOKqpHMXlQ7vlo7BzhXHDNrYx2
+ilA7ieAKv/ts45aFJ9rPLQtWNBYAnYMpqaoaa8DY6x9YSVyCauHsRqXL6eCJUXJay6LpBgT1XJx
jhupoPunsHuN4nbxOizGTg+Slh81GyKiLX23PYjaUhYyRVFL/41Ryg7uh3uYkMvPvjz3VWqXRZl9
+zDafv1dj5ljoZFncjlGOueOjDNZYmygPr2GFPkYjQv11rG7B4DzuweuzruihRIY5fw7g2LGFBS3
mx+NCOQvjx6qkkGiIkIuSdYdJ/dd88Kx5mUrOVwzeteSYpvgq7Ss/IxWhnveplCQ1fxiyG+msZM9
RkhjvPiN3FwOT74RhTeIr1JkxCWrxfcmhnK8XXAY4N3S5zbLUZCrrJJ7HZaJPoyc+nfjnjmI2mQy
TZkMEdag/V5cMcZuofq2WUfv8dCOX3TKw4IowNj3BQ5C7Ax0tCznkuuL5li82ms5CnKWVUIbrVtI
7QtpwWrKvm5RtRyGFNm46mNELQkZC9YEVcvs/FNbZFUmp1HWtTDnsZRAuWzF0GebAbZmIpFleYHw
4dNMgFjZeEB8xR8IjO/omGhR5X9HM5A5CnyAbeLzlhP2MxFQZYnxPknMchvHsJH8ZRWPXbh+dFWs
MVEzXkdU+Qw21N9U3jYyHH9j6pFlCPpwJL0K7JlRcS18IiL9DzVgtLkcxL6xwbp85Vya7U6mQJEN
1SXQSBS4pgUhnNLL2lqylVUWP7qaURW/9qw5vLGZbuJalRs+0pMC2JiBaWKqG0YEwfByhzNpyDCw
4YMhLm85sxF+AFTZVCIi+pfCAnADhrJ8Ocq6XRhNUQ5EVpNvM0l52ye96qg/ApEswJtNn9zbpst9
YAM2FqCfDAS38pYjv45HlY1I+7ea9Zcw5SuLMpqiOIyNA7A8RJaUN6PFpcm1GA/8ECHi2nMnDQO9
iC/cSNKi0Wg6bzkyVFmelAuwDxaCXsqijKYoGsLIOYD1Axm+mZEPjMKUH+CfOOieBOAikT+V3ysa
k8Zvvp558pEBwZ+3HMXiZ+A0MctsJ4wSxm8sCCmtLEYp6zT1OihKNjQcHm4+NyQ+0wru3VAmXhuY
P04A9LUw62S89/PDTLNsVX17xc+bMQEgGmbQSt5yZESbmS+fJ+7GBiuSbWlPe71W1jtSWXL6bTzX
QVGR+Y8y4Bd/uFZ+7SmjKaxg0uUoNTs65lv0UUZTUFA/moIymoKCMpqCgjKagoIymoKCMpri9sX/
A6VfWsH/K2HfAAAAAElFTkSuQmCC
</FILE>
</FIGURE>
<FIGURE FILENAME="Forest plot.png" FILE_TYPE="PNG" ID="FIG-08" MODIFIED="2018-01-24 22:59:03 +0800" MODIFIED_BY="[Empty name]" NO="8" REF_ID="CMP-006.02" SETTINGS="SHOW_MORE_DECIMALS:NO;SHOW_ROB_TABLE:NO;SHOW_WEIGHT_COLUMN:YES;SHOW_RAW_DATA_COLUMNS:YES;SHOW_EFFECT_SIZE_COLUMN:YES;" SHORT_VERSION_FIGURE="YES" TYPE="FOREST_PLOT">
<CAPTION>
<P>Forest plot of comparison: 6 &#20013;&#26399;DS fps os, outcome: 6.2 New Outcome.</P>
</CAPTION>
<FILE>iVBORw0KGgoAAAANSUhEUgAAAt8AAACgCAMAAADjP/DLAAADAFBMVEUAAADAAAAAwAAAAMDg4ADA
AMAAwMD/gADAwMD/gICA/4CAgP/g4OBAAAAAQAAAAECAgID///8AAAALCwsWFhYhISEsLCw3NzdC
QkJNTU1YWFhjY2Nubm55eXmEhISPj4+ampqlpaWwsLC7u7vGxsbR0dHc3Nzn5+cAAAAAADMAAGYA
AJkAAMwAAP8AMwAAMzMAM2YAM5kAM8wAM/8AZgAAZjMAZmYAZpkAZswAZv8AmQAAmTMAmWYAmZkA
mcwAmf8AzAAAzDMAzGYAzJkAzMwAzP8A/wAA/zMA/2YA/5kA/8wA//8zAAAzADMzAGYzAJkzAMwz
AP8zMwAzMzMzM2YzM5kzM8wzM/8zZgAzZjMzZmYzZpkzZswzZv8zmQAzmTMzmWYzmZkzmcwzmf8z
zAAzzDMzzGYzzJkzzMwzzP8z/wAz/zMz/2Yz/5kz/8wz//9mAABmADNmAGZmAJlmAMxmAP9mMwBm
MzNmM2ZmM5lmM8xmM/9mZgBmZjNmZmZmZplmZsxmZv9mmQBmmTNmmWZmmZlmmcxmmf9mzABmzDNm
zGZmzJlmzMxmzP9m/wBm/zNm/2Zm/5lm/8xm//+ZAACZADOZAGaZAJmZAMyZAP+ZMwCZMzOZM2aZ
M5mZM8yZM/+ZZgCZZjOZZmaZZpmZZsyZZv+ZmQCZmTOZmWaZmZmZmcyZmf+ZzACZzDOZzGaZzJmZ
zMyZzP+Z/wCZ/zOZ/2aZ/5mZ/8yZ///MAADMADPMAGbMAJnMAMzMAP/MMwDMMzPMM2bMM5nMM8zM
M//MZgDMZjPMZmbMZpnMZszMZv/MmQDMmTPMmWbMmZnMmczMmf/MzADMzDPMzGbMzJnMzMzMzP/M
/wDM/zPM/2bM/5nM/8zM////AAD/ADP/AGb/AJn/AMz/AP//MwD/MzP/M2b/M5n/M8z/M///ZgD/
ZjP/Zmb/Zpn/Zsz/Zv//mQD/mTP/mWb/mZn/mcz/mf//zAD/zDP/zGb/zJn/zMz/zP///wD//zP/
/2b//5n//8z///9BjlLGAAAdF0lEQVR42u1da3Ab13U+AIhdLECBvCApR7asiCLjTpvabmWZ4jOu
IVWuIieZpBOnP+JJnB+pMh1Xk6nHidtMFDePsdrEcTKZPOxpPXYe0zpNJkmVTFxTsF0+ZCKW3CZx
Orb5shiLkkhiQYkgCCxB9O57F9gFFk+B1PlscR/3sefc/e7Zc+8e7HURQCC2LNzYBAjkNwKB/EYg
kN8IBPIbgUB+bwKEw+qfYpno3zDDcIJ6ciRQvGDjauJluY6rrwnyu6EQSS/3BdWD4/vpichm1UQY
7vvQ1dcE+V0vCH6G5ZKiZaOWTOBYRjrw+yHKHW7Vs3GQgaifYQ4nGWrzJKsXZJlgQ2kSYBjfk4om
Uf8BKis9CHBUE59BkyF4QtGT1TQ5wDyA/N6aaPGlg33HqBn7H5iAYCyV6BNfrS0tQ7jv9IaebQQ8
cMez6UTqA2lq86SC+7jmfa2NpAmbfrP/qKLJHc+eSqRETX55mWpy0qBJkpJL1jOlaBLc91DgbCvy
e8t54KLrueoJrsBTALH9Y3FI3hjcBiIXkl4QYHpJz3r8pRcpM1qCMKye64fpSXqqgTRxZ7sgSzVZ
HX2eCvZAkD5yAN4parJ3Vs96ZOKyrqeENOydqrMmyO86uKKS60luzkzDAEBnyu+F1ls+3wyD9GwI
6LmQV8v68Ah0w/Dx9Wb6eFdwCkKhxtLklm1+UfjO/kAPlfVbL0iyypqEdE1GaRfQ9JSQqb8myO96
IQFz1A+FaPI0T00g3Pu6mjAG0ZjutH6jdzccgbnXjLfIkN4YmpwThReSLNWEyvoONcEFMYMm/t6H
THoCvEtMdyG/tyTc8AdddHPnoEiBj8JNXWqCF+7q1LP99emkAJDqkogvsYWBu7rpsLORNNl2lm5a
B/9eOkxpmgzDWYMm8dNfFxQ9FU1+BWe7wIf83pLgxi+Lbup+OEKd2L6xK5qli5xeNdo0Zqg1PrZb
zBoYvUE8Mfvy6sqZeANp4h8L/FLS5DjVRJFVAn/6biOfmMFWRU//2E5ZkyOJOmviwvhYxJZ+aiIQ
yG8EAvmNQCC/EQjkNwKB/EYgHPI7mmW9bLMAHX5TjgJxu7FmlmEDUQc5iyKvrBjqUFrAMcv429WT
og56wbATyYQgyzDNHXJYnDF/WIAYG2ZiIITZPGmVvZw2sxCSC4tx3UKY00RSFbRtiliWYbMxiMp5
W9hWgKwSvdHBMUxQqE9MdTjsL0d2byPIbuT3nQdmheGev4Gbe50W/m5PMB3f/64aiVZivHAkFexN
qAeiDnrAsaOayL5g+lTPFZCiLEwlroNXB2DwJrpV40TyYpmLt9l/gtj52oDRhKKVFI6JJgdO+Q8Q
+At4n5h3bWUNhPtlinUsey4s1y+m0FuO7BE72d9fT9kN/BbgD2Eo8rgWdiyGKfvZJwF8tPt2yJ03
yLBBMSUgvWV9kJbhImtqboBWHxcVI4Jbpf7t90sRvy2gZgiHQ8xhwVYWOc6ZXvM7OX1bjodWQ6fV
OGoqgyyfikXIQIcUm6yHTkvyOkKa/jdElbFKuRtGqapp8MayVMYYSHHPvlZJzBEqg3S9wghCSqrq
ObO5a2c5iB1mOmIPMAeovROMseAsDE3Bu6lSnxOPst4NaPuenJIc9IW4SKJe/H7OkexRS9mDmuw3
K7JP1lN2A789sNefFNXQ7V1br/+YKGsHvbvis7l1X4Db1yKKf14uvJcbMda2cbKP8qr3DC8dLS1D
y76zzbcZ+upSc6rNThQlzple8+9yUuR4aGoxHoaoGkctySDLp6KdGpoVKTZZ1UGT15GRus3XYZmS
gXV6g9fp9tLuA/7lfVKMRbj3pKzlkamBT6SLPyN6ov3t0N4/0WM+vcj2De9JcQudZ5vPHtgN3+x7
SY+gdolRG6do0ycYLgbueXcsPa2aotfr6cT2TDiR3RTHrsl+lPUrsn9QTlmvq+wGfr84Dr1HAqZQ
tTWYmgU4Se9uGpro8T0wNQ39dGdSinO8PA59x3X/G2B2L9VIgOl1uad6ad4pU+wyPwlrdqIocc70
mufA7Dmr8dCxg2O8FkctyiDLp2a9ZcIPSU9Qik2WocnrAH4W+m9uFhT/0pAw3hdLj/Gj6WjfmDcN
U0nJmImxzjK/Z3fAhpP6m2CBysvkqAaz43evjs/QlMkp2sgPGhSiPa7rVfEWjSV+0bcL2N2+PUwX
IxmLAahvnOlPJdm9ebKPGWU3xrHrsq9wvTeaZO+vq+wePTDtiUvdJ27c+cn1TpgB5d8dcPREJ3z2
rexa05zomf5mFz1+MdMJR+XClz49c+POLwhK7k4xd/iMZ9dRj3wEcE4s0D1pzDCXsZKDpkp55zIe
cSPmFYtEZsSd4c/PBa57+wx8q3dRAHLr3NSPd8nVy/LNSOUjv7vkmjnR+ie/567bpZSeUeQFOU9h
rEaZ1dgNS4J0UWN2dmcqOf+FR5MP7ZkX3LueeQbepA0w4367IuZR6JSvVwg0/fzfehf+6dzcCfUE
vYp4+kRg/66L/wgeseLZDV0higupn//gTcikM57HnpnNpDLn508+krjvDE05v+vMCaXa2lOEXuQx
G9mbc2T3GGT/xfdl2c8/86Yo+yO/vxqym+YHQwfPn1Vs0ahooKS4RtE6Hx1sHbxfeepEjUVC8fMf
og+cMTk3iOG9UzSTHq8sxS4/L1YXVTMUEEUq55KvaYQSD92ROh3X4qgljBnzcv6+3bAqxybrT8mo
4ynQ0MceOQsWo4NHqVV9FHz0P4ZW+B+RSFr25mJCSS0dOjrwpQFvnu2Kro2PpgS5YsEcCx46ll7N
KkZTfCR1BUMD3qfkZ8FNdbXf5cieMst+vyq7t66yG26+L5wMzdP7NgpiEHp7uzRK6D4ozpPAfnif
RCHoOgSsoUQo9Ee0sV0wL8/MdZ6lboQX7tqt5mDgUBct5YaOg/KwuttQPAdKnDMLXbfnpUkxxsmB
ZtDiqJVRTPdBPVN8fG1eiU0elQOOc+QtCI6q7zU8gzW8l7oD74XP0L8/o3XtEcLSXGASzhpGEsr1
Cs82wVnRPckZO98+cDIw0EY7T/c8rViJBZfz+JkoGWSBY9s5Kf577SnolvtUfGQtNhIO1I8mBWRv
spFdGLaWna+r7AZ+/3e01dsa/T18Z/RGGB5bOSkOBycSHrqZGoFx6edS02cSyZeXtRJXJhLMwegL
wI99TOaF++7TPEReSrpFiy15aC8nxYhfP3tFZlloZWLJThQlznlpIknEJ4IBSoxxD9xMG0+Jo5aH
q7J8Wn8bfIcSmyzqkC9vQUyfamWWX47n+987RmF8ByyMw+g7RX38UalC/vRXNC216xXE1BiMTkkP
HQM6Dowf5E/vE2ZeXtk9sSzGgv8I1DzPegZ6X4nBZc/llr30Wd7hWoAfBiR/0tuSeduBl+sYSV1A
9gMG2V0G2f1fobK/qMruvkqyO4n/jm3b1v/rRcdVstz0trsmrCaAwk5momnx7AdfWg1DFb+XUdXK
ZHz8GarlS6ulF2z/q28Uz7OyBo0IJ3I50a9+cPJruO075jcWS2gE1/Xz2QWrlFsvXCxevM0DO84v
wNuycLFaSt56oXp1aVq6Xdkd/1tGwY6NparkuRooLtdf/qixZMff7yCqiXCDfW8L46sQWxnIb8RW
RhM2AaKO0OZN6hRghfYbgf4JArH5/ROeGDd5MJ1XD+iWBxAPlI2SIh3x9Zqc0S5kliVHMj27ekKK
kCJGocUjZWN3FU11tXYCRTTVBdCvoApAzKn58hpa2nBGlpwHnP4q2f8mpRGLJ8aN3PDKEakTwXnT
nSfWGzNj5BMKm7QKSKEW4M0X02vni+hpFIDknDCKZykvn6ujoVOKBG8ghLU/9vixKXMxRGrBb/mO
SYbFaFd4o2W27Q683uR1My36NUnpvVRmE+/g+VW2GSBWj0BSqm6Fn6eNAJGNjue/6zRP3mRvlzUH
w2SMTdYlv4kNdoeID9B63ANiZWuJc3qDtXdjzTQrwjnXUnPinMpH8niu7vHompTPb2JrYYgzS8KT
q3QDeGK8Oi97qeDYJIvFiFPySJklL6EIX3mD52PwQnIvLwvqXF5Eufy28W/zDqrw9K6dRZepl+9/
F5GZFPIGrJ9YxXozMfj7hS9hNV7IG1wiqsvvvMFZ4zqCJllIadmLdnJF99wZDb4Owzz9sqX02MZD
vdcRcjtvXzsL3rD05kvnkH0xQojkPMibkvTmy5Yo9+qmPUSp9pu3NnqqQyiPxbRZKXpIpHGolGz2
GpWjulI/TxY7f9ZOuBL8X/1aSjsUKqFfz+oKdqk82QRTJg2PCuNjizQ43o/y289R2zVcA2+x+NjC
nifSu7She51L4/iywnkSpHcFzUcqbX0EYHwVAvmNQFyr/gkCUT6UXzvUcFIc7Tfi2rHfxonu4oP3
EuLBlXDlWo2HDCHZxvhqc0h6nprgNF48J6v5BY+z+G894Nx0hZzCFhGavBaSbq5CeZmKI8wS+F35
e1+7eHA1XLk2t8MUksuDtQhWajqLFzcXyonMdhD/bYwCzL0CyX+9mRehyROtZ4FZKdKQE4TOhXKV
WqDk/pz3+x3Caz9KUW0H4XP4WVY8eO0mw03xH0oAIBjNLF9S2xWMmzTaWt55py9wh/IjX42ZiE0t
PGncuW/nNzpeHmkrGl/q8XA8Mf9KRQvQKCsenNTMQyG2XKpB62ndmRS8qI0/ZOFRWPzkwcrtyLkG
+iWVzJ+Y76ApVMIJexrgvaWz3+LkhpqoxLIsxqtR8eYYRQfx38QoT/HGycmEb4Grzu8ijlQZ8eCN
iVxXuyD7iOoI2z3vHDxfHFEV+VxLflv8TruYQ+AgYLZevzQmpZhvZw5zaf5/jVTamka89tHg7pyn
de4wxs5uN3Y8eHn0LjgS5st/WvHV6LGIyu13jjtKTB8g0I/KiAevx80yflNBneGxfNjbRVyr5y2L
2QdnVxj/nSe96RJmYXiCv84sDaXFf/OksgxojJw3CMZ/13x8mfeULdqahScAkd5VbhKM/64ev6vw
1RukdwktgvHf1R5fIhDIbwSigfEA8huxhfEP2TL9bwSi/pAisEp6DRRvddnz22l8RP5BgQ+B1/wz
m7Zf0LaOcMz/Xrgx5LR4/Lf52+HW8d+GqPecM4U//J0XMJgXk248gfHfxQjeVKUxuV3gt/Kpzpq/
2LH8grZFPLVOTVOS4ZvaheO/874dbh3/bYx6N5wp/OHv3Fgvy8uaTpDNMkFYtpyuMkrHDe1oHX9S
vcDvekx5E5uTdnEhRb6pXdF3c3Ov4Cjsilg+F3O/JmYK6txkdrtsceOllubbvnqsmP9dzcBv9Y00
qbO9IPbNQmz5yJf3Npe3jenmSfE+ZeVnWby/R1fEGbhjRceX1Qz8rs9XCHnti8iW8ap8edU5Oevo
+992ouT88tLaMcrTiCfXDuFLjjB8+piD+ZPqBX7X2WwTCxeDFF2npqIO6OT734b+V0AUO8fI2mki
GO5gBTO9jfyuTeB33XhdSR/LGVU6M98OfA/TMlH5NC3vq/VI6xLgdjTgLT/wm7/69C4uQs43tUvw
ThwbefkKfEF6846Et8+LyEeT6TkOVo/RigK/6/EhcF5bbdMyvtouYtoumNo6/tusXUnx33mh3bli
29edH3ZeKLwekQeH8d8Y+F2/R86m9lU2Yfw3Bn7X36cqZzIGUR6/MfC7BiBVaSxs13LHlwgE8huB
QH4jEMhvBAL5jUAgvxEI5DcC+Y1AIL8RCOQ3AoH8RiCQ3wgE8huB/EYgkN8IRPURG25uauJaOmp3
BReGECOqCOe/3xG2C+mL4k7bErQfGl/0ov1GbBW7HWr+ODs9J9EblgAWfzC74g2EltB+Iza9/R45
vC4sWidt/8R3n+1B+43YrJhvYT1/PDevfqO7LWebeXj6HczXkrGa8DssQT1q5wwJ0uZJDoQsw2aj
EJNztjItAM0hNT/LZgUx7+Gt90jw0xYQggzTTHVvZhmqJ0WU7gUFaGFbAbJJ20ex1qrRAK1AUOuR
GxzaAwzbLN3PEZociILgZ5mAoJcPyGXZsPEe0VIMJ4Dhdm0CCC2c+4bZC4uUzEttMqmtthc/udbB
tlaL4x6dxjMznRCZUY96b9R2O0Hcjd3JpNwHnvzQW4+kjrwQfW2Gnpv9ckbwXpGF/8irbx1+c1Gg
eRfWLp3YUuwWtvXSFiD7Yj+Zfsi1e3mJ7Y+n6OnHh779k9vo3opnXTj2il3hIy9MvD4jNeX3e38z
9saSoNQjtWsEsh+eeW0i9Ut69G/rifmJLwrNfU/+5LZFleAdrv1S4z8jb+g9mnn6hQnBLYx8Lnox
MyPfmUZCp7VA8//qzsbjV5KiGSj+b3Ulvn5m0b/iqYl/EmTYIDDUVkDUzzCHVcu0Z6AJWBjaC2l4
D3xFeprsyEKb0j++OcmFhiKr4u6F/q6tZb3vukP8m4bJIHDwM5iapPsU74bgFN3Lejeg7Xu2hd8D
jyp768ANgaDWoyD5+AILD0p7aS9LkzdgaJFmVXBzRu5hKa2+6J+P+mElvX8SPJuoCW/JQLa0Ei9l
XdfXxP9u3Rfg9rXQOxiBO55NJ1IfUK0YTIIL6GNjgzb//aw/Bp4Ot5CeklMfhNfUCpogtbX4Hf2Z
+DcLoR6q+ykIheR7dQp6xD33vDuWnrYtrLQVxT/DSDttGqUeHWdBXW9gD93zQrIdfGraxHnZPz2p
5T7Uzy3QDXecXd5ETbhweTXj272jXfG1i/3b8bRvYW15oSb8TsLUtMLQJLQEYVjjd4hSt5sT78bY
qL/3RvAts9vZPV7J3R6AkFrBFchsLX6veGUNxekmGBQ3Ej0HZdazu317mC7G9kO+cltR9I0fv2V8
Xa1Hb+8j4Ff2VuHbcG78yC1j2kRZQmrVjvRBzZ1fG3tO3L71SuqhTdaM3PLawm9b3yb62KJ+Nts2
T2tXdu0YF6rd/Ak1ULJ9GT6+3gxDylnxlsxNJNrGPgKJVM8UNUzx9Exy5p5VySkZA21AEDJZpy2D
MZnO3Vqrjcqtspyavmd2NXGPTTGlrSju7P/5w/1ErUfzTFsHXpGbrr118JX74Lv9D/96IGeE/pnn
dJL0s9IEWmgKvr752jA05EplE2//lHSgdmLDdvvOrkXBFQtV74pW/I5FldNHYE7zOugtiUEokVrN
fl/P2cWEJr1Z2Sm5SSsO79qK/HbL7TIHsZhsft0Qlfe6gqEB71OFymblByD1v9NqPepTsRMelr+y
JlzJ3suLjh71v9Pm4j89HhaHQ5Ip17845tqc7RjiLj/e3LXz1tzzHTt3vyEkqslta377oOsQHUiO
gTiGT+lDRQa2QYARyCADHDvPST5i6jUYEz4qzaCNLsSS4WZxdxtMbEV+M9B1FyXXGJztovvhMP1z
qFsch8PaU9At2BXziW3FifndomftVetR0JZdGZKnYNs+krhPuiEhMZdp5i8SiYjDIfFcho6CaGsz
HV30Hm1aeGOJc9kzN2xX571v3bH7pvXEck/1r2SYH1QmAuc/tbp+6TKsXAwIKwuPua8HZRbKv2Ml
ebm5KbMQh6Tvq75LsyegXXiEsnlyjaaukuyXfZdiHpp3/IVLa1uM22ILrMSTwoXIE/Op+9JvJEQ9
R760lr605IEOYRmmwW+js9JWYrt8yZu6EPco9ajNPdDd2dkpNXGztJdcSqXm457O0YxxclbaiP/c
u47So5aN1fU30lpi488PWuDE08JGeifn495/ZfSzX0yt1kYe5+/nY9c7HLEH0+dDgCiOMNi/zJ74
l8crrOEq6dRgApUQf5Ikzswyx8WQu448Hlc2bZcW4BaLV8BmIY38LogS1ufmHHodySRS1xEKcTOR
cFBBCtuwnPkTBAL5jUAgvxF1A98ANcCPGkEIHvmNQPuNQGx2GOdPlJVDy1pUVy2Qt8ivYcVMdaVf
kl9Mf64QyFt+Ul4pmVjVq1dqtWIlmFWRqjcIaCmNKnDNV+1E1JvfFYNYMd7IEotFfE3HxKKMZVcz
5FGXvS6QRb0EySE4WC8xLndTnmw2ejeEA94QQhTjt7ywrrxcrmzItF3RsvGakeWVlXv1I17LD9pC
x0aDmLfSr756uyWf5HK5aeUwz2S5jbVvFVSsShU6NN8QQhTht2zEiOJu6CZNtWwG66jaOp3LfF5b
E4PrwqvuhpaJWHsUBpdH7yIWd9HcHJZZ1C6kLnWtLzafL011GxrRUP4J78w0EL6QzSCWD3Zi3hK7
q1gsCq9djtjSj7foLHbVW0hlpQSozyLEluE3UbnCF6c8X32fiVj67JU/mZXKSKk1WgyXEVtifEmK
M6cEf9iCJHw5DiOf2wvAYb18kQ5j4/hsstXdSQPU0HBCNBUnJU9sTDdPLAsY3BNiZ4tJCSML3qoQ
T5w3Din2TEAjfW3Zb6LNWht8YaIOz+Q9k5NsODLM2gHk+dIFjbx+Bd1VVi6Xz3m1YttZPFM1OScK
UJ3XZynJZvO/DXfBMNdaWskKXbIKHTqe2MwzOC2TW9RFqq9EdZxWx7eGlF7v1nSrdc202S3nxkUz
TBX16QotAq+9yXB+h0xl8oqW/H6ep6gHvZ07W3w9DcymI3xd7W9VrHdVy5T8/pJUIUd1xxllTLVc
IxwndSlSvVtPql8G46sQWxnIbwTyG4FAfiMQjQbD+JK3dNjLmjbKe7PN500mm4K+7aKwwWpes3i8
t7mMcbOlZ0/0CX5S2gxy/ruCRtCjnDKk8Pw3bx3BXbLmufy2+uFDobeReTO55nhvnpRQJn+DuLb9
E57ntQ2vxFvx6mleMbhKKuSkKGXNddEUY6JaL2/brSoP9s7v4Hivr3H/JMcQ6kHg8ktwnli9ITPu
W7w/MkWSG+PFjVHYhRyVPM/ISbx3wecYEv0a53cRo2cOzSamX585ZZplJDexZLXmU/A5tC79RQ1S
G/ltMIrOvXzecjf/mHdOO2JmfU6YFRIVUb7/TSjkjcPQDqWAxFVCbJJyD6zc/lzv3VhP6WXQfNcS
sQatqzi/lUFjSe5sgV/8WJhw3op2hGj8L1xHTvchBOldJYiLa3pHQF6r84ECrAsDXK8uKVFJPQoK
1VUZrOYHTfPGhvBD0xyp8cMmhhQeDINJY5Jeg/qTeOOPhq3nv01l8hxyiz5gWYbXvwOB84NF+B0B
SB67dwg43xR0Zi8Xy1uNeorVVRlM6zcoyzJyHKdvlH39WM2qJxhTOHExDuV/UxJnrFjLKJ3jlPNG
QbQaTcKIWOOAs1TFroyqh7Rd45DF9hBXX/CO/nsG3HOhE6mstIRE+HcB36oHoj9wsWNPQGjDw1zx
QngmTDOHZ3xJj9C8rqQVqYfPNq141XqEoPubqzPQfu9vm4Jrcl2H/88jBPLrqol/0sCo6GeRaL6L
gxuk5Owkgvp98o4L3jaA29m0j/oQCX9aXrovIi0dkdwO13nh9rn00sGi9WzMx1toPc+nl24HaPPO
f5yeW/lwKp5Q6voFrYtR069dflc0eYL0dobnM2n/4XZ5PxKaXgPwTcKkANAkhCYN6xd0CJBiwRcC
Ll20ntmQyHhfj/T8Tk2HfiU+jIekbmCsqwc47prmN6L26FlJXDytLCHRIy3dOxCivgnA3Ebi0x16
vtfXYWMBBuhwMlO0HnlRJjVvCMTV0oTWr3FO60J+I6qB5AjAgRiE4grNYhB1AbhiEKNkCa3O/9Aw
XAx5iIemRSIRoWg9yoSGkjcqTQoGN4KXndSF/EZUCSMtlHHDnUIs6FV9ukMswMSr0EVPcKGQsq7s
qMRC5k8XaO4ohLii9cgYFqS87CEgowCZpfe15dQlWNSF/EZUBeLE9SlKr1/Fm6/biCt2lRGWAM4d
YlPnAP4r6U0EpNNeaTHfS6PUG+f/jE1eLlqPMsJvkfIuCYzor5zatuPHOXW15NZVEVw44kIUpnyt
5qZJOlF76T04H4woiLcytag1e/Ct7LKn9tKj/UZsZaD/jUB+IxDIbwQC+Y1AIL8RCOQ3AlEY/w9q
ON018mzsWAAAAABJRU5ErkJggg==
</FILE>
</FIGURE>
<FIGURE FILENAME="Forest plot.png" FILE_TYPE="PNG" ID="FIG-09" MODIFIED="2018-01-24 21:55:32 +0800" MODIFIED_BY="[Empty name]" NO="9" REF_ID="CMP-007.01" SETTINGS="SHOW_MORE_DECIMALS:NO;SHOW_ROB_TABLE:NO;SHOW_WEIGHT_COLUMN:YES;SHOW_RAW_DATA_COLUMNS:YES;SHOW_EFFECT_SIZE_COLUMN:YES;" SHORT_VERSION_FIGURE="YES" TYPE="FOREST_PLOT">
<CAPTION>
<P>Forest plot of comparison: 7 &#21518;&#26399;DS FPS OS, outcome: 7.1 fps.</P>
</CAPTION>
<FILE>iVBORw0KGgoAAAANSUhEUgAAAtEAAACgCAMAAAD99sB4AAADAFBMVEUAAADAAAAAwAAAAMDg4ADA
AMAAwMD/gADAwMD/gICA/4CAgP/g4OBAAAAAQAAAAECAgID///8AAAALCwsWFhYhISEsLCw3NzdC
QkJNTU1YWFhjY2Nubm55eXmEhISPj4+ampqlpaWwsLC7u7vGxsbR0dHc3Nzn5+cAAAAAADMAAGYA
AJkAAMwAAP8AMwAAMzMAM2YAM5kAM8wAM/8AZgAAZjMAZmYAZpkAZswAZv8AmQAAmTMAmWYAmZkA
mcwAmf8AzAAAzDMAzGYAzJkAzMwAzP8A/wAA/zMA/2YA/5kA/8wA//8zAAAzADMzAGYzAJkzAMwz
AP8zMwAzMzMzM2YzM5kzM8wzM/8zZgAzZjMzZmYzZpkzZswzZv8zmQAzmTMzmWYzmZkzmcwzmf8z
zAAzzDMzzGYzzJkzzMwzzP8z/wAz/zMz/2Yz/5kz/8wz//9mAABmADNmAGZmAJlmAMxmAP9mMwBm
MzNmM2ZmM5lmM8xmM/9mZgBmZjNmZmZmZplmZsxmZv9mmQBmmTNmmWZmmZlmmcxmmf9mzABmzDNm
zGZmzJlmzMxmzP9m/wBm/zNm/2Zm/5lm/8xm//+ZAACZADOZAGaZAJmZAMyZAP+ZMwCZMzOZM2aZ
M5mZM8yZM/+ZZgCZZjOZZmaZZpmZZsyZZv+ZmQCZmTOZmWaZmZmZmcyZmf+ZzACZzDOZzGaZzJmZ
zMyZzP+Z/wCZ/zOZ/2aZ/5mZ/8yZ///MAADMADPMAGbMAJnMAMzMAP/MMwDMMzPMM2bMM5nMM8zM
M//MZgDMZjPMZmbMZpnMZszMZv/MmQDMmTPMmWbMmZnMmczMmf/MzADMzDPMzGbMzJnMzMzMzP/M
/wDM/zPM/2bM/5nM/8zM////AAD/ADP/AGb/AJn/AMz/AP//MwD/MzP/M2b/M5n/M8z/M///ZgD/
ZjP/Zmb/Zpn/Zsz/Zv//mQD/mTP/mWb/mZn/mcz/mf//zAD/zDP/zGb/zJn/zMz/zP///wD//zP/
/2b//5n//8z///9BjlLGAAAbnElEQVR42u1dfWxb13U/+uB7fBRN8VJSEzWxK1lKirWIu7iybFlW
g0hCUs9ps2ZoOqzrx/pH6/4RFEOLYB2GeV2LYR7QFAGGFnExBFnXAEuW/tHF/YLN1pEoW5ysfaQd
kEyy7DixEkvmlWSRFEVJ3L3vm+R7j48URZH0+dni+7jn3nfufb937rn3nfdeAwEEoo7QiE2AQEYj
EMhoBAIZjUAgoxF3OJokbIMdwnD3nPpTSIj9dr/T5G1NqDvbMxsFM1ZlFYRkk7pz7KX0LlUBbXR1
ILx+/nBc2zgwwHaEa7AKAwFt49Th3aoCMnrHkfaJgpSEYQ7oaBEE7/Nswy9B+rj3OUNsCDaZqCBK
YwKzeEwC4BvCSKBKqsD1Uqug18fng7R0PJhdhahvRDie1KsQGBFakdF1hsCtVHyAMIt1FqKwKq5f
O3qS7RUuQHPK92VDrB2aoVVcXx0YXWfmje9pnW75Zl9rNVRB0YtV4b9gUqsPwK1l+P7ApS1DbIzR
6aFfno+niF6Fvmn/R4PI6LrxpLmVguTewB5g5z1GIhSSTYEeyLC9M/0gwgw1RA9ElyHRHDAZ5TWY
PQipaqiCplfscGRJrw8kPfA0zF41RE9deg2S8I0AM9UqjsLsDNuFjK4X51j2JIMHvu2HYwBdR896
IPjAlo9vQAjYIhTSRc+Ob94G8sDmFRjU9j3M0z9fDVXQ9OpOSR69PrwKg+YqfGsMeuHcqR/8hrkf
Ks7z9IeR0fWFBHzuTe6Lrt03yjfeelNLGIdYTJeSfKwnj8N10cj4a55+vRqqoOoVTV5c0usjIwJR
owpD/3ikC07A9fvM9GLpv66ors3IuJ3GF2fu33yQ2bn+V+RTvOeClpCC3o0+XWxpQmztS30wfZDx
ZDDGLZ8Xel6GiWqowoii18PHzkp6fWR44NGtj+piX5E20iKkPvSgXgUBHml4UKqo54Q2escxELnN
7Vg/HGA+qS/S8gstYePS6rMmOelY4tLECndQl8b38h1zU/ETl5eroQqqXofhBKuCWh/F07iYeMUk
JwwFlyJd3ItuGb+H77g6lYxfXqqorg0YTYqoK6CNRiCjEQhkNAKBjEYgkNEIZDQCUaeMjmZEj+hP
Q4cvS0K+sW+NmF8UxJaoC8mCyMvLAwrknYVKVdKZuCj42rWdvA5GxmE3mqUDoiD4O5QAM7P8cBpi
4rAQg/SwmKetupbTZnKCj2VkKcM+XQmtSraVT2cEMROFmCIb5GFrfvUuc7skipn0ttq4iJPhG+6o
Ud3N9wwfHvlx59ip3jMPgNu41h/1v76QPPGxHVItXKx4+4GL2gavg5E/7KYpSd/rC2OnJiwOfFfs
d4Nw7H64CzwpG9Ws2kyAthV+Y1BImCrkXKnmkW+l/m4UfgvRVba1dq0L0hurCl+eePGd3526lKiQ
oRPkCKnSdJ+M5+je8alK6m6y0Wn4PRgKn9FDW5VQ2OcBvMzYdAzLD7sEBDHAU1q8fOtplkcKr2nS
AEGvFOURskH5ivb5tPhYVWB4OCQcT9vqwoxkQA4nfi7nao76BOF4Ug/PFUQ5PJfpoOinYRE21fhj
IzxX1tcV1tm/IVYZq5THYJxVdR08sQzTMcaLjvq8QVnNMaaDfLxc/AoOsd9DsJBt0joEL8QkTzTG
dYvJ5eipIgwdZIf5BHyXb212ZqBNfcbo+zNSaChcKULb6/4Vrnta012y0v0ZXXf1jmiiorqbGN0E
B31Jfv6Mi7HtiO9rXNcOdj55jxvsa5HkiF3xhpL5oDRmLm3r1QHGpCOXlSDJW8t58bG3/Kk2O1Va
+yR/X5Af8+s5KQ/9cj2eegLC4W9BFFq964GBryk6KPppaAePGn+s1UHX1wU88FFvh2XKJmwwc7XB
lje7RnzLfd3y6T3yqlLLE7ODX123MmD9k5l2aM9MerJ3L3iPBvcP+Pq7+/y+vi5eTkZPa4AYa0R2
qKdEXwyaOhrT67NKytPwRiWdUVvd/48w3T2a7gOvbmXrvpml+6eVlI2K6m5i9IUJOHKiJWZOXZPD
X19l53Nd9k+ehNkrcJStzMge0soEDJwy/GiAqwcZ9dNwZUPeSnry4mPpDKzZqXIUrnBZdsy3INsD
TkJrAM4xv300QiHRFFiFFxQd1rLCcw9M+oz4Yxm6vi7gE+HoA/606jWaEiYGYusROr4eHYh41mE2
qYQsp+GgwuirnbBl13WvMSPnyakMXJ1IJsQ5ljYzC4O8nDmTD9grMWpAZNx3ZC94l8X3ifs9cpzC
IIQqOr5y1v0zuu5Xs3Vv3H3dTU/O/vBm7+m99/75RjfMgfr3EJw83Q1//U5mrfn6bSby+j62fWGz
G04qmW/+xdzee7+TVqW7ufTw5aZ9J5uULYC3eIbeGbPA9U0rPViqLHt9s4kvuCzPEp7jK+e+fb3l
rg/MwQ+OLKaBfOT67E/2KcUr+s3J+cP/e7Nh7nTw99+W7tqn5p5T9QVFxhmJqJCI3XMrLR/ULC7e
m0rOf+eZ5Df3z6cb9730ElxjDTDX+AFVzZPQrRwvr0I3nsosPDv876e1Haxcvvu0//C+yb+FJl7U
hU2jCgzvfT3Vcu0Ll9ObP7zx0rXNtc3509fnJxp4g93Yd/m0WuzOk4LrPj298Oy1t/N17+e6v26p
+9GFKtA9a/YuNHpjWrU349wI8fDXGLfAJ48Fjz2l9ixRc5bQ0o3PsE4lokgDj+edZUJGzKwaH8uK
i2oCDqrI+RqUY5pxAq7zfqsjxcNzzTHEEbOs5Bvoyoo/ztfXEaEv/f00WHj5z7Au/xnwsn8CK/Df
wuF1xUeLpQsVKA6SwRfz7FMsKUYOpbWiGsxtEoqnEpkfG6I9QmjGk1Es4P0VtdGhF5nuYnG6/0LX
navckzR0/+DueB3e4WRonp2pceYQNUB7u+zt947yOQ04DI/LpIGeR0A05QiFPsQUboB5Zd6se5o5
Bx54tMvovB7pAd4ZdYwqEwq9pux5Hd2jvUxWhJ5DeWmpHu58DPpljT/YY4xGekcNoaWJtflG2DMt
X5ExC30dIbHqe8CTn/BJ1m1+Ev6K/f6UlbU/rUxpJWHaNCJQj5dXoxFeYM44lwxe8mWaefQzH26f
g+lufRKsRUiTYwJI4rwEfOydegMi6S/KPtH4Qiw57K+k2+Gse7uN7l6uO+/4U+9CJKrqfpPp3lJ5
Rr8WDXqC0bfhufG9cC6y+iofyE3G+QsYZsdgQn7Q5srleHLKiNi9PRkXRqO/ARr5ksKExscuUghf
SjZyqyz7XUp8rE+8rfAqtDp5y06Vq1OJVSZ7azJJuNU3QY257YcHWONJEyu636Lqp19hx+5T44+f
UyKMc/R1xJXzQWF5ainfj+4ch4lOWJiA8Q/z+viicoH04nf1WurHy8HMOIzPKj2eafw6cpHSSyMd
cwfjy5cusHJONIIms9jckpymsNLYFZya40PdTtbzvCyPyQJSZ3CKVo7RhXRfkXV/LE/322bdB026
VypK2k18dGzPnqP/s+i6SFG6sufRybjVbLybOWaWPfPpS4lhKOPbHspamIIvv8Rq6W6OteNTZwrK
TP7TGahGuNHLTf0qhwYXMu/rnN9yT2hob3j/fGbBKuUj775XOHtbE3TeWIC7M/BeuSr5kXfLV5Ze
y8aGTOd/uxOFxbLI7AYK6/VHr1SX7vgMC2Kb/V+VvfwJI5UQ9QV8FhyxozANCCvzbiW00Yj6AjIa
gYxGIGrDj6ZE+aU28x9Z+7UNtqQAfENdaMWwP9uSyg39ONmq5ChmiOs73MmDXiH5V03VpUlO0zgc
yGg2cy61UFPZYHEgta1xcqrIkSFrNVIclygxL0C7r0UqR2lqZnaeRpRYXIyUuJc3VUhjfFZeWxuQ
dyBDUzBvZF9NWfvMpShGotoZlRMo/hPbFAhXhNH6eaJgMghUMSG69SV5Z9pUAM2z5ztuoamlKoVV
IFmrxCmrUSF1zUUF89ShZkLmbNh2gzVmlMMlpOwgo43uW+Gz2cKQbHMD1sTN7v8rYqTLcIjszpza
eB3E5lp1U0mac81kbzgQ2voKQLhjtNGIxJYppJCHbbJIu1AhSpSuOYsitACVqfnaNbYKVEghKeX/
7dxbo5cj22gOdJ5LZbS9Q2i7sYN2c3usNl2c1MH7VIjmwlshTnlt+UrK4jqQ7V0QdzCjiZ2XkDeu
Kr7XrSCZc7dIibndimzfHXDjdPBGR1YXPzJ0NXXngtC71PZWhHZQJdeNIEUwuTT2l14nUpuEDu42
oy0prfmllGR14lSx6VQZNJGsORB1q7JTHjmqWCqWpRvRxq+O8lltAEbVjaEisfZ08w5U/KXinBeR
j+1GkxagLHaTxTeMc5tVXYvWWzSpswuJhHaYv6hktjvYjy5hHF6tMx5VDYItWqU2GoFARiMQyGgE
okJ+NALhDOW5rOAuMdrV3dZi4qSVMN+dnvOwiY823eAkORMGpshk4jo+OjeR2sZH5x3BFGJC8gP5
so+YewfRfGQM8SjeRpNSOWUZJ62e852ltE18tInMNJf/mkL2YdIWF01OItUrnh8ml3OE7MBnmqN5
9hGpU6WqMv7OWacGFzJlvE6bLe0d1aN5sxlZfJw0VGBS2jI+mtj2Ki722zc5KUYY7CIEaPYasUi1
DBapUvtMXHgdFVO92e5Emx/R0M1GCXHS2q1zUtEG1YJEaQHibucGs7trVg8goBb6kqIuHfQ4SmY0
yW1wt/aiCu4RUgJFRCNbRV3YxlFYRcjZxUdTEzPdxDSBq7gnvAdb6lwHdeMwVfENWeLy+iJg5ceS
ogLrrK8gkh3JWqg84l7ZmkNw1xidc04LNarLOOkKm5XseRjX9CyiaPMUhP70vJvBExrYiqDR1fCV
WidUX+B/lgqEFHqunW6D0E6l505mFFAFw492xkYb/mP2c0zGVglx0hUkewEV8iqaFx+dvchjnTbR
k+sjWMRHFxkY7RBMnqckogBcxkcXZCTGSZfSi5TQSBgfXdLIMK9PLDxscWxpJHS52gIdlDIwutib
CnU0TN+xaZiSWwlbstSRIQKBjEYgkNEIRMX9aARiu5CjlYK7wGjzfHNxg/bdDZO2jo/W4tqKfX+0
zcxwbny00/uj7Y5QRHy0dREYrVQUo7d/y3h3wqRt4qNVGhT7/mjrKbK8+Gin90fbHcG4xLI0t4qP
timiSt9PWkirBjdCpOyMNsV9UrOpq/YwaYf4aFo4rNmlWqSYfM7CefHRVrUhO3fOdwCFFFuqnPbW
z7DogdE1ESZtH0psfhLKzriU4c2MRdbKVXy0S10R7kaG2W+IraUwaWoR3ekQWJybVNQbopzeH23a
Qd3QkToejxaoRtUjuNuMLnB+qzhM2vX7oC2S1Ngr17Rxen+0Hh+txXM50dHxDdd6KhroEhldF2HS
pR3UmFsoqgqOXgop4sA2x0MqF4PGbGOQ9wZmO9tcnWHStBy5bWKZLSboXOhB3ShGHQmNwUml2+ic
ENwaC5O2CyV2/f5oxwjknFdTO78/2u4INo1hFR9tBGJjfHRRKO790RgmvZOeEMZH7/jIMK9rxDDp
yjv35fSr7syR4baGOBgmvY0Gwvjoco8MEQhkNAKBjEYgkNEIBDIagYxGIJDRCAQyGoFARiMQyGgE
MhqBQEYjEMhoBAIZjUAgoxG7j1jQ+2USq9TRGjDgFrEtFHqGJd2WWGCLu7xXQ2ijETWPtM97jRMa
3rvW0XqrEkdskrDVEdtB95x9WigTu53QNhJLL8G7p9HrQNSq15HuWN1SrXKbvrzXt1A5r2NYhrbV
LpkS5MXzEqQzgpiJQkyRDAqtAP6QJi+KmTSXPV5/F4mPtUA6IAh+Vne/KLB6MkTZWiANrWIQIJPM
y9PeIgiSLAhEFKV2iOrtyxcdkij406byTfI8i9fjG+MrmpxShukEVbu78ax3buFWG6cxgLF8+02p
o2KMDoeVPwUHBnJHrCc90Dxy/uzIKPwWomEmuXZtDdIbyiA2/UTT/LmRVr46kYzVF5/TviP8hPT5
f9Z/CP613+cf4ScIDvWfbelrg7VV1gpP5Ttva59tvTawh68lH2xZ3YrDx+HxsNa+Ybi9dbW1n5jK
N+R5d/2glPjTj/M1VY6VEWBlhGukyZK+1c8vsuWt/L8bb3pfq/DIMCCIARCYJYGoTxCOa9Zn/2Az
iDB0ENbhE/BdvmezMwNt6qn8/owUGgrLPtO7R3vqi9GPPsR/12EmABL8FGZn2DrDH0Bglq1lPFvQ
9i/5uVbPLMwozdsWiXlSSdiEvzETPtX5hlKOWr4hz5Aap54zcZMcK2MhlayZJrtnq80+MTNbWUYH
+1qkvtZ1bkce+uV6PPWEZqlgBhqAmd8t2ICnRF8Mmjoa0+uqdk/DG1oBzZCqL0ZHfyqfBwj1s7qf
h1CIrTOch36+1jjfGFu/YpVPOnVxWb7yocXTkmYNGBckc/fVo7a+Ur4hzxu7wcdb2JDjZehOSvUj
thYKPiY7Gnl/9/Sk/qyyjE7C7BWVk0loDcA5ndEhRtZeib+vPTLuO7IXvMvi+8T9HrnrHAR9tvE2
a/66wqpHqSEfSMMxvtjiP8cUnotd3v1Cj2DxPtl3/nNAfh3K4KBw5jCBxkj8ZwP7TI52HF41lW/I
87IHb/mO7DPJDQ6KZ/praYCy2PC9rg7Z0WhTHQ7Zj77nvsQO+6RW89HMCMmnDM6d2vDDkDYrwv6u
T8bbIl+AeKp/lhnqpfW55NyTCdnViICuqJa7zhBRCNyrt9q40irLqStPXk3En7Rox1nmpsmYfRz+
BFZTnoNgmNn2J4795aiNPLcms6qsJjfDy6gl9C/f3H+36j+DvHxsbyqxuNOHtWJ0LKruPgHX3zC8
H8bZUDyVyPzY1G8KoRlPRnE17tezw8fqkdGNSrtch1hM+axII0SVtZ5AaNDzgmWmBp36L2itqLky
t184O2otry0zJjlzGTWDEE3dZ1yF7cHvab1RZRnthZ5HmK2IyCYiZQzyBNgDLUKaHBNAEuclJseS
34BI+ovy/NP4Qiw57Oere2CyHhktQM+j7MKNwHQPWx8eZj+P9PIRNKy9AL35Lq5P6Ohh7cgEJejt
BQ9rtXYJ9DmRQw1XJdBnRrPkGf4D9v+OuX5sQ5VTy6g5LP48888d3H9u715o6K+M5cnF3OV4cmoZ
lsaCsBTpMlziZrgLFptbktMUVhq7glNzTEvoBMn3Mk9dCEidwSn5PYOXarHlXZybqXg8Goarj5+I
n5c70nPRxOoUW+toWICXW/Km72Y9y4mpFb62fHk1Hn0LVppWWg/qN9iko5/NnlzW5OVZ6JXLyWGl
NVU5tYwaROhrN7ub7u5eWKpMWEcR9wxj7xeXXQkG1m+EAOGAYYd55fn9yVKz7lJlqkyhIu6CJ8ma
KzlJiiFpHSFm1JloC/h/PuTo+jSkkNHlYjQCUQOMxmhSRH0BGY1ARiOqBLQKSoBXqkEJioxGoI1G
IGoB5i8LUfPX4aGErzpZfLna/OlD7eus1iIm4RwR5bO2xCaT9slXYtETWZSb9b1we21o3gcGEbXH
6G2DWHHczAv5Y67UTkRdoxZcstrWr5Ksi6ZQuVnfp7PVRv5f/YSuCke6KpQoxGjFmsnnVf0aqr7K
rZf6LXAlwWRW+RbV5UH/Kq3Z6NGCHzDLNcbywajrj9e77ExMpdcutq18GS5aWhVKFGC0Yc00Q2es
KtTOSdDtIdG++k5y2l1zSKjmRLg8IeqVpOW18BIsvmPu/FFFanz221Eb9Dlq3+ug7oyB6WPhFuQh
lt01yV6SIq5a/XDEVkb3h4nzNUyttbKqBGj9DaKGGU20s04Lk5zunCdU7t5Xoae2cF+ixUAXUaMj
Q1KYK0X4tRa0cPYObHiUlclaxrrcQh2DjTtT9d/gJlVQQtUp0VyYhnncodYuLDE5quZVK+4VcwVQ
q0w2pCcO5VGyg02KqGobTfRZZGJM6qqrRhdutuQ013aqC0IL8oVo8yT6mnni2MZVoPpss+0cW165
xg4ncmvlKvmqnet5c+6u/aSsCf1dnKmgJEebYvPkZi0pmrRAJcrjfLo+NaT4cuvFPc6bc3c9mDVP
6G/rut3mVU/1ewnuz0lWnrysRd8FpwyVILR7F4pW0qTUAMUramPLYqHLmqfoe4akDBLlHS+Q4out
W1aTimQp38km5c+DkUqI+gIyGoGMRiCQ0QhEZWAaGVJLx7ukKZ68+8c0b3LXFP5m6e7rxwUt6LO0
eOi8ect6mr3Lm3MvIWcV1aOUPMR5PppaRzgXXfNcRls9CuB8B9DM/+xZRz2Kz108dO68JbUMpkbU
tddBKdUXVI1cotpuqhpVNRVyUtS82WWxFHOiVi51uJByqOosUNy1hrhTvI4cY2d+5CMnVDqn784P
os4pi2RFUcv/zVHKFu6HKUyIEkdKFtvbal0WMvvOYXT++bfdlx0LTVyTy5KkRcRMUxP18RwiCjGa
FuutU3sPgBZ2D2yddzdXRCljCsSd5kcTBmXh0kNVM8hUJMQmKXfDyn3XvXCqe9mUOJPcvZaIbSJW
pWUVZrQ63HM3hUJyzS+FwmaaWtljQnTG8yVxbbXRRpcO/olFgb+yOu2Tv85oLwhwj/y7zXJUOJVV
dq8jZ6KPEqv+3byVHUSdZTKzMpkirEF/XpwCtWWl6amD0uOhLect0f3WEAYY+1FSgoA4C11tK05y
A2GHl1e7LUeFY1lltNGGhdQXRA9WU7cNi6rnMKUoxtUYI+pJxFywLqhZZutHbYlZJVLoUTFDi6wK
5CzQoudh6HOtAFuzodCK8oLw4ecFH7OyUeUDdEnBc3yMW1Tl3/E0pI9DzCe2xAqWE/QKIdBkmfF+
bph/Q1cQQ4XLKh01+P7oqnjHRN14HWH119/UeFP92shw9K3pJ1bA76Gh9VUQz47yd+EzEfl/oImS
zRU/9YwdayhUztTV3ngKVNlAwxwZCYPUspgMpoyytpbzytoRP7qaURVPe9Yd3tpcb5Ha1Qs+dDAF
sDELM8xUN40kk6aPO5xdh7QAGx4YkgqWczUUGwRNNjUX4v5lchGkQVNZHoey7hRGI3YCodX4u0Jc
WffIn1s9GoJQBuDtlk/dbfo4/Yc3YGMRjrKB4FbBcpTP8WiyIXn7VqvxEaZCZSGjEaVhbBxAjEFo
Wf0yWlSeXIvEIDbEiJh48TnTQC/kCTaztHA4vF6wHAWabIyVC7AXFv1uykJGI0pGcuQ8wNr+dKxV
UHaMwrQX4B8k6J0EkEKhP1a+KxqRx2+egwvsJw1Jb8FyVIufhueZWRa7YZQxfmMxmdLLEtSynkev
A1G2oeHwcOv5IX5Py3/3hjrx2iT84RzAQJuwxsZ7vzostCpW1cO/iQw3I0mAcFAgtwuWoyDcKnz1
AnM3NkROtuU9nY16We/JZSnpd/BcB6Ii8x87gNc+nth57ZHRiFwI6ztRamZ0zLPkQUYjEOhHI5DR
CAQyGoFARiMQyGgEAhmNuHPx/04oNT6LEhOgAAAAAElFTkSuQmCC
</FILE>
</FIGURE>
<FIGURE FILENAME="Forest plot.png" FILE_TYPE="PNG" ID="FIG-10" MODIFIED="2017-10-11 23:21:20 +0800" MODIFIED_BY="[Empty name]" NO="10" REF_ID="CMP-007.03" SETTINGS="SHOW_MORE_DECIMALS:NO;SHOW_ROB_TABLE:NO;SHOW_WEIGHT_COLUMN:YES;SHOW_RAW_DATA_COLUMNS:YES;SHOW_EFFECT_SIZE_COLUMN:YES;" SHORT_VERSION_FIGURE="YES" TYPE="FOREST_PLOT">
<CAPTION>
<P>Forest plot of comparison: 7 &#21518;&#26399;DS FPS OS, outcome: 7.3 New Outcome.</P>
</CAPTION>
<FILE>iVBORw0KGgoAAAANSUhEUgAAAtEAAACgCAMAAAD99sB4AAADAFBMVEUAAADAAAAAwAAAAMDg4ADA
AMAAwMD/gADAwMD/gICA/4CAgP/g4OBAAAAAQAAAAECAgID///8AAAALCwsWFhYhISEsLCw3NzdC
QkJNTU1YWFhjY2Nubm55eXmEhISPj4+ampqlpaWwsLC7u7vGxsbR0dHc3Nzn5+cAAAAAADMAAGYA
AJkAAMwAAP8AMwAAMzMAM2YAM5kAM8wAM/8AZgAAZjMAZmYAZpkAZswAZv8AmQAAmTMAmWYAmZkA
mcwAmf8AzAAAzDMAzGYAzJkAzMwAzP8A/wAA/zMA/2YA/5kA/8wA//8zAAAzADMzAGYzAJkzAMwz
AP8zMwAzMzMzM2YzM5kzM8wzM/8zZgAzZjMzZmYzZpkzZswzZv8zmQAzmTMzmWYzmZkzmcwzmf8z
zAAzzDMzzGYzzJkzzMwzzP8z/wAz/zMz/2Yz/5kz/8wz//9mAABmADNmAGZmAJlmAMxmAP9mMwBm
MzNmM2ZmM5lmM8xmM/9mZgBmZjNmZmZmZplmZsxmZv9mmQBmmTNmmWZmmZlmmcxmmf9mzABmzDNm
zGZmzJlmzMxmzP9m/wBm/zNm/2Zm/5lm/8xm//+ZAACZADOZAGaZAJmZAMyZAP+ZMwCZMzOZM2aZ
M5mZM8yZM/+ZZgCZZjOZZmaZZpmZZsyZZv+ZmQCZmTOZmWaZmZmZmcyZmf+ZzACZzDOZzGaZzJmZ
zMyZzP+Z/wCZ/zOZ/2aZ/5mZ/8yZ///MAADMADPMAGbMAJnMAMzMAP/MMwDMMzPMM2bMM5nMM8zM
M//MZgDMZjPMZmbMZpnMZszMZv/MmQDMmTPMmWbMmZnMmczMmf/MzADMzDPMzGbMzJnMzMzMzP/M
/wDM/zPM/2bM/5nM/8zM////AAD/ADP/AGb/AJn/AMz/AP//MwD/MzP/M2b/M5n/M8z/M///ZgD/
ZjP/Zmb/Zpn/Zsz/Zv//mQD/mTP/mWb/mZn/mcz/mf//zAD/zDP/zGb/zJn/zMz/zP///wD//zP/
/2b//5n//8z///9BjlLGAAAcKElEQVR42u1dfWxb13U/+uB7fCRN8VJSEjWxK1lqirVwujiKbUlW
s0hqMs/9WDM0HTZ0KYqhTf8IiqFFtgLDjK7FUA9rhg5Fu7gYjLZr/kiWrmhj9AM2G1eibLGyujXL
AGeSKUexlVgSnySLpMgnibvv+5Hvg4+SSJH0+SXW+7jn3nvufb937rn3Hb7XQACBqCM0YhcgkNEI
BDIagUBGIxDIaMQdjiYO+6BMGOqKK3+KCdG/XTeavC0p5WRbbqNoxqpsApNuUk6OvijsURPQRlcH
ItkLR5PqwQN99ESkBpvQF1QPTh3dqyYgo8sOwccyXBqGREC7n2G8Z+lBgAPhhPd5XWwQNqkow3Kj
DLV4VALgS8xwsEqaIOqlNEFrj88HAncilN+EmG+YOZHWmhAcZlqQ0XWG4FIm2UeoxToHMVhjs9f7
n6ZnmYvQnPF9Vhdrg2ZoYbNrfSNZat7EMy1T/i/3tlRDE2S9aBP+CybU9gAsrcC3+y5v6WKjlE6P
/OJCMkO0JvROBR4KIaPrxpMWrRSk9wf3Ab3uCRLlId0U7IYcPTt9BFiY5nXRB2IrkGoOGozyOswc
hkw1NEHVK3E0uqy1B9IeeBZmZnXRU5d/DWn4UpCaagX9MDNNTyGj68U5ljzJ0ANfDcBxgM7+cx4I
HdryiQcQBroJhzXRc2Obt4Ec2rwGA+q5R8X0v6iGJqh6dWU4j9YesQkDxiZ8ZRR64Pyp77xK3Q8F
F8T0R5HR9YUUfOoN0Rddf8+IePDmG2rCGCQSmhTnoyN5EuZYPeOvxPS5amiColcsfWlZa4+EKMT0
Jgx+61gnnIS59xjpRdN/VVFdm5Fx5canp+/ffJDauSMvS5d430U1IQM9G72a2PI429Kbea9wmPJk
ICFaPi90vwTj1dCEYVmvR4+f47T2SPDA41sPaWKf4zYEFjLve1BrAgOPNTzIVdRzQhtddvRFb4t2
7Ag8QH1SX9T/czVh4/LaNw1y3PHU5fFV0UFdHtsvnohPJk9eWamGJih6HYWTtAlKe2RP41LqZYMc
MxhajnaKXrR/7F7xxOxkOnlluaK6NmA0KaKugDYagYxGIJDRCAQyGoFARiOQ0QhEnTI6lmM9bECA
dl+ehPRg3xqJAMuw/pgLyaIw5RUDCqSTxUqV06k4y/ja1JNiG/SMQ240E4IswwTa5QAzo/yQAAl2
iEmAMMSatFX2CvpMSvDRjDRlyKcpoTbJtvFCjmFzMUjIsiExbC2gPGVu41g2J+yoj0u4GL6h9hrV
3fjM8NHhH3aMnuo5cwjcxrX+4MhrC+mTHyyTapFSxdseuKQeiG3Q80fcdCXpfW1h9NS4RcV3J14f
gOP3w93gydioZtVnDLSuig8GmZShQc6Nah7+SuYfRuB/ILZGj9avd4KwsSbz5YkXbrx+6nKqQoaO
kSKktqf7RLJA9/aPV1J3g40W4PdgMHJGC22VQ2HPAnipsWkfkn7sEmTYoJji94pHz9I8XGRdlQYI
ebmYGCEbku5on0+Nj1UEhobCzAnBVhdqJINSOPHzBXdzzMcwJ9JaeC7DSuG5VAdZPxWLsKnEH+vh
uZK+rpCl/w3SxlilfBjGaFOz4EnkqI4JseiYzxuS1BylOkj1FeKX8DD9+zAs5Ju0dsYLCc4TS4i6
JaRytFQWBg/Taj4C3xCPNjty0Kr8xujb01x4MFIpQtvr/jlRd0HVnbPS/TlNd+WJaKqiuhsY3QSH
fWnx+uk3Y+sx3xdEXdvp9RRH3FCvn5MidtmbcubD3KixtK1X+iiTjl2RgySXVkzxsUuBTKudKi29
XKA3JNb5xYKUR36RTWaegEjkKxCDFm822PcFWQdZPxVt4FHij9U2aPq6gAce8rZbpmzCBjVXG3R7
q3PYt9LbJV3eY6/IrTw5M/D5rJUBOzKRa4O23IQn//SCtz90sM93pKs34OvtFMvJaWkNkKCdSKt6
hvUloKm9UcjOyCnPwtVKOqO2uv8fobp7VN37XtnK130zT/dPyCkbFdXdwOiL43DspD9hTF2Xwl9f
odczK/knT8LMNeinO9OSh7Q6Dn2ndD8aYPYwpb4A1zako7THFB/LT8O6nSr9cE2UpXW+CfkecBpa
gnCe+u0jUR5STcE1+J6sw3peeO4DEz49/liCpq8L+FjoPxQQFK/RkDDel8hG+bFsrC/qycJMWg5Z
FuCwzOjZDtiyG7rXqZHzFDQGZsfTKTZO06ZnYEAsJ27wAXs4Sg2IjvmO7QfvCnsXe9AjxSkMQLii
8ytn3T+p6T6br3vj3utu+OXsd2/1nN5/319tdEEclH+PwNOnu+DvbuTWm+duU5HXDtDji5td8LSc
+dbfxPff9zVBke4SpYeuNB14ukk+AnhTzNAzbRSY27TSg6ZKsnObTeJGlBWzROLizvmvzvnvfncc
vnNsUQDygbmZHx2Qi5f1i0v5I/97qyF+OvT7b3F3H1ByxxV9QZZxRirGpBL3LglSpUZx9r5Mev5r
z6W/fHBeaDzw4otwnXZAvPHdippPQ5dcn6lBN5/JLXxz6Ken1RO0XPH06cDRAxN/D01iURc39SZQ
vPPFjP/6U1eEze/efPH65vrm/Om5+fEGscNuHrhyWim2/KQQdZ+aWvjm9bfMuh8RdX/NUvf+hSrQ
PW/1Ljxyc0qxN2OiERLDXxOiBX76eOj4M8rIEjNmCS/f/CQdVKKyNIjxvDNUSI+ZVeJjaXExVcBB
FSlfg1ynESdhThy32jNieK4xhjhqlOV8fZ158cdmfR0R/szXp8DCy3+ODvnPgZf+x9AC/yMSyco+
WkIoViA7QAZeMNmnRJqNPiyoRTUY+ySczKRyP9RFu5nwtCcnW8D7K2qjwy9Q3dnSdP+5pruocnda
1/29e+N1eIfS4Xl6pcaoQ9QAbW2St98zIq5pwFH4mEQa6H4MWEOOcPh9VOEGmJfXzbqmqHPggcc7
9cHrsW4QB6P2EXlBoceQ3TTQPd5DZVnoftiUlukWnY+BgKTxe7v12UjPiC60PL4+3wj7pqQ7MmGh
ryM42nwPeMwJH6XD5kfhb+nfn9CyDgryklYapgwzAqU+U4uGxQIL5rlk4LIv1yxGP4vT7fMw1aUt
gvkZgRxngGPnORDn3pmrEBU+LflEYwuJ9FCgkm6Hs+5tNrp7Rd3FgT/zNkRjiu63qO7+yjP617GQ
JxR7C54f2w/no2uviBO5iaT4AoaZURiXfmhz7UoyPalH7N6eSDIjsVeBj35GZkLjhy/xELmcbhSt
suR3yfGxPva2zKvw2sSSnSqzk6k1Krs0kSai1TdAibk9Aodo53Hjq5rfouin3WHH36PEHz8vRxgX
6OuIaxdCzMrkstmP7hiD8Q5YGIex94vt8cWkAvlL39BaqdVXgOkxGJuRRzzD/HX4Es9fHm6PH06u
XL5IyznZCKrMYrM/PcXDamNnaDIuTnU76MjzkjQnC3IdoUm+cowupvuqpPuHTbrfNuo+YNC9UlHS
buKjE/v29f9u0XWRLHdt3+MTSavVeDdrzDR77hOXU0Owi2972NXCZHz2RdpKd2us7R8/U1Rm4t/O
QDXCjV5u2lc5NLiQuatjfss9oaGt4V3zuQWrlA+8/U7x7K1N0HFzAe7JwTu71cgPvL17ZWmtbGzI
dfy3O1FY3BWZvUBxvf7k5erSHX/Dgtjh+FdlL3/CSCVEfQEZjUBGIxDIaASiMsA30CD2ANLidKgC
jOYBxLUP3tUCSJ6UekC3aiHyRk6RHg0QvswLK1r5YnXEuLGsWDsvaweFmluWbkxUmkaseozPL9pw
Ik/cXKj5nK4nkbMj3DKaJ27Z7MAppRC1LPkxl3Lpy0tpwxM1YtjYtUo/r9C4QHPL0o2JvNZiC0Ib
FOHzlCNGRXmLfi88p+1JNyhfjSwq+ccpP9pWLlfPyZoLzQrRDY9iHOgFK2CkdJ63tC+F5o3XLkG5
DbS5KkONxMWtmHcbOJS+7ZHDSlHeVCNfnaTdMdN2K1fpM0PZ7SCSzZI2+hGv9jmRSE70A1vWkoLb
pYzdahy3ed6wAZ4vmXVOpZvy2PocBh+CWBVFXFVUKZNQzzNDkte3Wk9aEZJUY98TzegaPAlXfgsx
bCxLNg1J4tC1Y/fWMj9v5U/VB0KVZnSRjuTdCO0toS3vSBcZ5aHE/g7Id2/1Mc16nuz6HjfXKN8p
hj000dtldP5gyhcbgS2E7KZh1Yttacfr3OZt0wxrHiVWYvJNkNUl+9GK02xvgHnrBL7ayMtvb/Qo
LRudP9haf1Oak7B1jSaXw7kIhKWNLnAS9YHPNAzqy9b6aXpIpBVTKZlYrepWguy8Vnf+xs4l5knB
CTt560xqhaXPJ0wV54nr5xz1QRSitGjSoowsIoCjplMXuOqdquvCaosmdf8UnHczx3J+hoKE3nEn
8NiBu8ZosnMpJLRjH5Bduwo4M0QgkNEIRG17HQjEzqC836DMnwlHG42oaxvtKgSiugOjSeHGIrzN
+BxOCiMEQ3w0bz0Dswieto+PLqzBGIvtMj7a1Cjl8SzODUv1Osh2OVUFgdH5KigbAoWRKCQ/KqMg
Ptokb1G0Xq1lfLSpBsMJl/HRpkapxqEaWeROqYZShMnuMZontRsYnR+ySaxHFcvRpuDhP9lZD5tq
JnZdYxsfbQoWqea4aXeds7xDru5gZsjnhWHyRDMbRA6TNv80pHhgNKlof/JAnAlqMaC7kS/9nrV4
hO0qPprsmtHCtY5aDoxWfVtiEWhv09L8WYELbz1fxiY+mjcw0/CrIHveI2HLyeiaDYwu1Z4RC3IW
yWEMzNJnCqYJNTH8hDHvhJ0id0CEQKjSjK6LwGgr98H16g1xVLmAoo7x0Yg9Q6Or2WutBEaX6g/z
JczYtemwenc7xCubgpv5XVgqQJRqo/U43JoNjM5Xgbd584Zd6LFjIHJB0c7x0aYarIp2jo/OKxy9
bPdwGR+NgdHlGUVK7ySMj97WzNA0JmJgdCUoDe4uBmKHjMbA6Aotw2B8dDlnhghE3dpoBGIH0L+R
VZn1aLTRCPQ6EIja8Dq0J2BFI9WgaFy08mrYCk1kHOOjzavSFjHOWgyp7fuzTS+j1jLZv6PYQtgy
TNpKUeu8GABSsh/Nl/bmHru4aPkiVIjSzvHRpvdBW8U4qy+8yyvOYpnB9Fpnm/dHg52wVZi0laI2
eav1gbu9Wg0uZHbzNm22vghyaDSfZyVKiouu5Aq0Ka6ClNhb+fEc1mEapkBnFw10jgi1DOu2ESfV
vm5HXMwMK9OCZrvhW+az0UqUFhetPv0le9mbJd4MvBN1HJ5Fb6+RxYNOiGkPUSKjDaEGtl3uMi6a
7OmTQj7fgeDdscdRZ2IO5eNJ0fdH81qkjPOrqS1fqq7/4NBFiDXCgtH2DqE7l6k8jtH27J8SP+Qm
nk6T31aDrOOj7Txq94HQZv+GYDRBqYwmdl7CNuKiq8m5c/xVVqnKm3+b6BAf7bZwpOquoXA9mrj5
+YqbQP8qmHgX/xmgEuPsJoiZtyV0CUTld0DoWo1RCmnYCz8arOdy24iLdgj5Ld+Sh/WLo01h0jt6
cbSy7kP0Yh3eH60JO4dJW8VeuwqxRpjRQHZMIxxNd7ff3L5HvUpQbfHRO30KTngk9E48owplu1Nn
hjuZfVXjikcVg2CPVqmNRiCQ0QgEMhqBQEYjkNEIBDIagUBGIxDIaAQCGY1ARiMQyGgEAhmNQCCj
EQhkNAIZjUCUA+0BpjkXRkYj6gKjAeaN1DsLyzON/lCivFU1YAg5Ykco/qusdGt2wXDYyv70EQ/a
aERtIhHm7lm/YSQ0LN18aM3bEkMbjag5Gy3clRKWJLO8pJhnw7aDXSyLpTbY6CEJ6lEbZ0iQNmc5
EHIMm4tBQpYMMS0AgbAqz7I5QZQ9UX83iY/2gBBkmABte4BlaDspYnQvKEALGwLIpU152vwMw0mC
7X6G9bVDu48WICg9LW78Q8Z+V/pWAfF6fKPKvignyEKGC1TtmCcse00kdCs1y61g2s7fXmP87btf
b5NO3Hi8CyJx9ejYfm23C8TdxKNMpnH47CdvfD1z8tXY1Tg9N/tPm4Lntnw7PvX6jRPXFwUqu7B+
63Rd8VnYd4z2AOlN/Pjalxs6V5bY/uUMPX1m8F9//BDdW2vaEL7wW7Ot+PP4G7FbG9LetcQfDFz5
zOT1s4eXBKlDqV1rh2NSv9J+j3//1QcvKX0rZw4/uLj8l38t3w+SXPZ+qcvj8rWoJnRZKdTmeeoE
v5YG8Ua3/5dcXQr+82Sq7H50kGGDwFDbATFqVU6o1ufgQDOwMHgYsvAR+IZ4ZrMjB63KHfHtaS48
GJGUe7u/u74s9OOPiH+zMB0EDn4CM9N0n+KPIDhD93KeLWj9d3OutTML03L3rp1Z3IA5+Fam4yoI
WvqhnLYb+9DYl9S+lZEZ4z1nkga5u2vsizmb33Mnl5v5z7LPDEO9fq63hXZtBB75RTaZeUK1VDAN
DZAA2IINeIb1JaCpvVHIzsipz8JVtYBmyNQXo2M/kfoewkdo2y9AOAwSyS7AEXGvcb4xkb1mlY87
dWlF3vOevCSV0Q1Neqmr2u6H+r0dct9uqp3d4BN7WJfbgrTHL9RMly2uZQLv7gDFybD71x7ybvzL
YNkZnYaZawon09AShPMao8OUrD2c+NL26Jjv2H7wrrB3sQc9kts8ANri+W3tutQJ1jxyC8WJNByX
+UVxXOY52+k9yHQzFm91u/HbPsWw3vxtn9hLo2vgLShVWg/IRGdB7lv1chwfWPIdO2CQy40Hzxyt
qQmKZ3U9sO/PZJ9ZnBAWbj2d9280cJVZvaNGSLpkcP7URgDUe0j8+sDcRLI1+hQkM0dmqKFezsbT
8SdTkqsRBW3hXM1dZ4jKBO7Rem1M7pWVzLUnZ1PJJy36cYa6Euoevbbtw4NTVu9Eer2fDYt9e0Ts
W82wzIDRJCfXFz4mllFT8Kz8LHflXUvqqp1he0/nVmZloSyVWjE6EVNOn4S5q7rHQzkbTmZSuR/q
kt1MeNqTk12N+7Xs8MF6ZHSj3C9zkEjI3xZphJi81x0MD3is/Ub9IyTfh8Tq4LllK6ETko8cTv5c
79sGuccLMFN7vRYeSecO3ttqPNXa0RXIrLSW7zoVwgvdj1HbEpVMREaf5DGwD/yMQI4zwLHznDR+
Zq5CVPi0tL41tpBIDwXE3X0wUY+MZqD7cUq9KEx10/2hIfrnsR5xBg3r34Mes4vrY9q7aT9SQY4R
xCwEfmceZMXVuE06QwG1b+Xlud/Awdep66ev1XFiab+pyY4L86mt7vvaJDJDW8fBzPqyp6yWpxDx
K8n05Aosj4ZgOdqpu8TNdL692OxP04FztbEzNBkHaIMO4HwviakLQa4jNCmNqZfBU4+MXpxMJmMR
mP3YyeQFaQA9H0utTdK99oYFeMlvIuuMZyU1Kc3qAh6/uMcNHLJeTt6U5iBK34K0Cr16JT00afRQ
Ap7l1ORszXZeIrnp3X/X3dyPF9b5MrPD/TPDxLvYFVeCwezNMCAcMAT2z9nmD6a3m3WPGlNlCpXw
FDxN1l3JcVwCSesINqctPJsQ+Nmgo+vTkEFG7xajEYgaYDTG3iHqC8hoBDIaUe3gK5BDxctVpiQy
GoE2GoGoXhhjFK0+e13aqECsvklJ9KLkr7NaixiEC0Tkr9wSm0zqJ1+JxRhlUa5BQSdt+D3+sDli
Nxi9YxArjht5YfzCq1lE2eMtuGR1rH8H3njTFCs37wukttpI/1c9ofmqcKT5ymXkXVCv2S6n9CVU
AuqXT7Vd0XopnwaXEwxmVTziNXnQPlJrNHq88zfjLVSRv/RKiou6v9+00via/pwacRgsSx9et8tL
UrGMrnI02+WUrZlq6PRdmdoFCZo9JOpX30lBx6sOCa86ES55qdxJal4LL4GYb2LnLwLyRHdYnLRB
n6P2vQ7enTUwfmfW6iPilp8Wz98Su1HF4gPYWnXElnCaP0ysOawkmCwysW8EqOMNooYZTVR28MVJ
zu+SF1bAMBs/ervDb75HTdyXS6wnuoganRmS4lwpwa+1oIVrr8M2E0+Kimyv4PyVkDpzsHcxx45z
lknJ5uI0NHGHt3ZhicFRNe5acY+U4PjzVplsZMm25hVoiOvdRhNtFdng0yq7sodZ4OwajgxramD2
ie0rE+drWg36YrBSnZnlasG2a2xO5TqQW/O5pXw1xXWrBfjiLTDlqtBaB1+aKbF5VmHGtqJJeVKW
Nm6vlFJr4+v10YlpAd5VM825SiUmKe/1zVPThY7Nu39rVZgupPSuuUOwq9Nr2zr4KlOuZEaT8vTM
DorZRtfcIazmy99SUnXKNQOibkG2M7bXunIYe1fXhL4DlUNGI2pjjuFWOWR0XbvR1UvosilnWL3j
LYcDdX25pGHC9PyYNy3uGsLfrGp1iJkuLR5aP8/Xe8SzYb3d7eKtMRe/PWdgB+vRpMQbgJS+Hs0T
G4VLVLuQ0VY/BXB6AugUM61F8bnMoy3OWkZRI+oNVl4Hz/Pahlcil3j1NK8YVSUVClKUvPll0RRj
oloub3sjkd2fRyCV7xA0W1/7gp98FIRKFwzh5iDqgrJIXhS19L8xStnJ/SjCTPeRSdqzfGT2Hcfo
IqYxP3SZ5P3myq0ttYx0LnS8lRrUBPfx0AhktKWxdO+68/ZTWL74/Ja3vm+cgg2QyIhS/GhCIW9c
LrEoGSQCEmKTVHhg5b4XeuFF/WDnPIhdRaJKyyrOaGW654rLPCk0vzwUN9O8FVUJ0RjPu53YGfIg
tgPxK4mM+MpqwSd9ndFeEOBe6e8Oy1HgVNauex354cQal2wjoiE/iDrPsOdlMkRYg/Z7cd5qHdQU
27yDeOh8vXFiWIAIwOgP0hwE2RnobF11kuuLOLy82m05ChzL2kUbTVTDp2+INgNTjnXrqOUwpBCi
TBCJUYwYSwC1XKJbWWK2vfm15nsvdvYaCuoxbtD5tsPgp1oAtmbC4VX5BeFDZxkftbIx+QN0acZz
YlS0qPJ/JwQQTkDCx/oTRcsJeZkwqLLUeD9PzXI7x7Dh4mVtHzX4/uidmFk00YXeQkT5G2hqvKV8
T2Io9ubUE6sQ8PDh7Bqw50bEd+FTEen/YBNPNlcDvGf0eEOxciZne5IZUGSDDXEyHAHOv5gOZfSy
tlZMZZXFj65mkD3KW994czPr59qU+z58OAOwMQPT1FQ3DafTho87nMuCwMCGBwa5ouXMhhMDoMpm
4mHRv0wvAjdgKMvjUNadwmhEORBeS77NyN9tBo/0qaP+MIRzAG/5P36P4YP079+AjUXopxPBraLl
yJ/jUWXD0vFSi/4RpmJlIaMR28PoGACbgPCK8mW0mLS4Fk1AYpASMfXC84aJXtgTaqZpkUgkW7Qc
GapsgpYLsB8WA27KQkYjto308AWA9YNCooWRT4zAlBfgHznomQDgwuE/lb8VGpXmb57DC/SPAGlv
0XIUiy/AWWqW2S4YoYzfWExntLIYpayz6HUgdm1qODTUcmFQfFYVuGdDWXhtYv44DtDXyqzT+d4v
jzItslX13CP+vRVNA0RCDLldtBwZkRbm8xepu7HBimRb2dfRqJX1jlSWnH4Hr3UgKrL+UQb8+g9T
5dceGY0oBJMtR6m5kVHPsgcZjUCgH41ARiMQyGgEAhmNQCCjEQhkNOLOxf8DM99Q2kmd6AUAAAAA
SUVORK5CYII=
</FILE>
</FIGURE>
</FIGURES>
<FEEDBACK/>
<APPENDICES/>
<EXTENSIONS/>
</COCHRANE_REVIEW>
